# Supplementary material for: Dimethyl 2,6-dimethyl-4-{3-[4-(methyl­sulfan­yl)phen­yl]-1H-pyrazol-4-yl}-1,4-dihydro­pyridine-3,5-dicarboxyl­ate monohydrate
Source: Acta Crystallogr Sect E Struct Rep Online. 2012 Nov 10;68(Pt 12):o3302–3. doi: 10.1107/S1600536812045333 (PMC3588844; doi:10.1107/S1600536812045333)
Supplement: Supplementary file 1 [file e-68-o3302-sup1.cif]

##############################################################################
#                                                                            #
# This CIF contains the data in a paper accepted for publication in          #
# Acta Crystallographica Section E. It conforms to the requirements of       #
# Notes for Authors for Acta Crystallographica Section E, and has been       #
# peer reviewed under the auspices of the IUCr Commission on Journals.       #
#                                                                            #
# Full details of the Crystallographic Information File format               #
# are given in the paper "The Crystallographic Information File (CIF):       #
# a New Standard Archive File for Crystallography" by S. R. Hall, F. H.      #
# Allen and I. D. Brown [Acta Cryst. (1991), A47, 655-685].                  #
#                                                                            #
# The current version of the core CIF dictionary is obtainable from          #
# ftp://ftp.iucr.org/pub/cif_core.dic.                                       #
#                                                                            #
# Software is freely available for graphical display of the structure(s)     #
# in this CIF. For information consult the CIF software page                 #
# http://www.iucr.org/resources/cif/software.                                #
#                                                                            #
# This file may be used for bona fide research purposes within the           #
# scientific community so long as proper attribution is given to the journal # 
# article from which it was obtained.                                        #
#                                                                            #
##############################################################################
data_I
_audit_creation_method     SHELXL-97
_chemical_name_systematic
;
Dimethyl 2,6-dimethyl-4-{3-[4-(methylsulfanyl)phenyl]-1<i>H</i>-pyrazol-4-
yl}-1,4-dihydropyridine-3,5-dicarboxylate monohydrate
;
_chemical_name_common
;
;
_chemical_formula_moiety     'C21 H23 N3 O4 S, H2 O'
_chemical_formula_sum     'C21 H25 N3 O5 S'
_chemical_formula_iupac     'C21 H23 N3 O4 S, H2 O'
_chemical_formula_weight     431.50
_chemical_melting_point     ?
_chemical_melting_point_gt     467
_chemical_melting_point_lt     469
_symmetry_cell_setting     monoclinic
_symmetry_space_group_name_H-M     'P 21/c'
_symmetry_space_group_name_Hall     '-P 2ybc'
loop_
    _symmetry_equiv_pos_as_xyz
    'x, y, z'
    '-x, y+1/2, -z+1/2'
    '-x, -y, -z'
    'x, -y-1/2, z-1/2'
_cell_length_a     10.5542(2)
_cell_length_b     14.7260(2)
_cell_length_c     14.5377(2)
_cell_angle_alpha     90.00
_cell_angle_beta     110.1060(10)
_cell_angle_gamma     90.00
_cell_volume     2121.77(6)
_cell_formula_units_Z     4
_cell_measurement_reflns_used     9343
_cell_measurement_theta_min     2.48
_cell_measurement_theta_max     28.24
_cell_measurement_temperature     200(2)
_exptl_crystal_description     'block'
_exptl_crystal_colour     'colourless'
_exptl_crystal_size_max     0.27
_exptl_crystal_size_mid     0.23
_exptl_crystal_size_min     0.20
_exptl_crystal_density_diffrn     1.351
_exptl_crystal_density_meas     ?
_exptl_crystal_density_method     'not measured'
_exptl_crystal_F_000     912
_exptl_absorpt_coefficient_mu     0.190
_exptl_absorpt_correction_type     multi-scan
_exptl_absorpt_process_details     '(SADABS; Bruker, 2008)'
_exptl_absorpt_correction_T_min     0.9500
_exptl_absorpt_correction_T_max     0.9627
_exptl_special_details     ?
_diffrn_ambient_temperature     200(2)
_diffrn_radiation_type     MoK\a
_diffrn_radiation_wavelength     0.71073
_diffrn_radiation_source     'fine-focus sealed tube'
_diffrn_radiation_monochromator     graphite
_diffrn_measurement_device_type     'Bruker APEXII CCD'
_diffrn_measurement_device     ?
_diffrn_measurement_method     '\f and \w scans'
_diffrn_reflns_number     20236
_diffrn_reflns_av_R_equivalents     0.0187
_diffrn_reflns_av_sigmaI/netI     0.0204
_diffrn_reflns_theta_min     2.05
_diffrn_reflns_theta_max     28.31
_diffrn_reflns_theta_full     28.31
_diffrn_measured_fraction_theta_max     0.996
_diffrn_measured_fraction_theta_full     0.996
_diffrn_reflns_limit_h_min     -14
_diffrn_reflns_limit_h_max     13
_diffrn_reflns_limit_k_min     -14
_diffrn_reflns_limit_k_max     19
_diffrn_reflns_limit_l_min     -13
_diffrn_reflns_limit_l_max     19
_refine_special_details
;
;
_reflns_number_total     5267
_reflns_number_gt     4311
_reflns_threshold_expression     I>2sigma(I)
_refine_ls_structure_factor_coef     Fsqd
_refine_ls_matrix_type     full
_refine_ls_R_factor_all     0.0507
_refine_ls_R_factor_gt     0.0396
_refine_ls_wR_factor_gt     0.1044
_refine_ls_wR_factor_ref     0.1112
_refine_ls_goodness_of_fit_ref     1.030
_refine_ls_restrained_S_all     1.030
_refine_ls_number_reflns     5267
_refine_ls_number_parameters     312
_refine_ls_number_restraints     0
_refine_ls_hydrogen_treatment     mixed
_refine_ls_weighting_scheme     calc
_refine_ls_weighting_details
         'calc w=1/[\s^2^(Fo^2^)+(0.0560P)^2^+0.7436P] where P=(Fo^2^+2Fc^2^)/3'
_atom_sites_solution_hydrogens     geom
_atom_sites_solution_primary     direct
_atom_sites_solution_secondary     difmap
_refine_ls_shift/su_max     0.001
_refine_ls_shift/su_mean     0.000
_refine_diff_density_max     0.303
_refine_diff_density_min     -0.272
_refine_ls_extinction_method     none
_refine_ls_extinction_coef     ?
_refine_ls_abs_structure_Flack     ?
loop_
    _atom_type_symbol
    _atom_type_description
    _atom_type_scat_dispersion_real
    _atom_type_scat_dispersion_imag
    _atom_type_scat_source
    'C' 'C' 0.0033 0.0016
                         'International Tables Vol C Tables 4.2.6.8 and 6.1.1.4'
    'H' 'H' 0.0000 0.0000
                         'International Tables Vol C Tables 4.2.6.8 and 6.1.1.4'
    'N' 'N' 0.0061 0.0033
                         'International Tables Vol C Tables 4.2.6.8 and 6.1.1.4'
    'O' 'O' 0.0106 0.0060
                         'International Tables Vol C Tables 4.2.6.8 and 6.1.1.4'
    'S' 'S' 0.1246 0.1234
                         'International Tables Vol C Tables 4.2.6.8 and 6.1.1.4'
_computing_data_collection     'APEX2 (Bruker, 2010)'
_computing_cell_refinement     'SAINT (Bruker, 2010)'
_computing_data_reduction     'SAINT (Bruker, 2010)'
_computing_structure_solution     'SHELXS97 (Sheldrick, 2008)'
_computing_structure_refinement     'SHELXL97 (Sheldrick, 2008)'
_computing_molecular_graphics
             'ORTEP-3 (Farrugia, 1997) and Mercury (Macrae <i>et al.</i>, 2008)'
_computing_publication_material
                            'SHELXL97 (Sheldrick, 2008) and PLATON (Spek, 2009)'
loop_
    _atom_site_type_symbol
    _atom_site_label
    _atom_site_fract_x
    _atom_site_fract_y
    _atom_site_fract_z
    _atom_site_U_iso_or_equiv
    _atom_site_adp_type
    _atom_site_calc_flag
    _atom_site_refinement_flags
    _atom_site_occupancy
    _atom_site_symmetry_multiplicity
    _atom_site_disorder_assembly
    _atom_site_disorder_group
    O O1 0.93564(10) 0.59820(7) 0.43428(7) 0.0310(2) Uani d . 1 1 . .
    O O2 0.78574(10) 0.70794(7) 0.42595(7) 0.0347(2) Uani d . 1 1 . .
    O O3 0.87427(11) 0.35098(7) 0.22830(8) 0.0376(3) Uani d . 1 1 . .
    O O4 0.69528(12) 0.32275(8) 0.09516(8) 0.0422(3) Uani d . 1 1 . .
    O O8 0.73981(13) 0.12824(12) 0.41554(11) 0.0621(4) Uani d . 1 1 . .
    H H8A 0.820(3) 0.1239(17) 0.4195(18) 0.073(7) Uiso d . 1 1 . .
    H H8B 0.743(3) 0.1385(17) 0.473(2) 0.075(8) Uiso d . 1 1 . .
    N N21 0.88151(11) 0.65657(8) 0.07373(8) 0.0278(2) Uani d . 1 1 A .
    H H21 0.8649(18) 0.6971(13) 0.0262(13) 0.041(5) Uiso d . 1 1 . .
    N N22 0.99846(12) 0.60935(8) 0.10597(8) 0.0294(3) Uani d . 1 1 A .
    N N31 0.51897(12) 0.55198(8) 0.18783(9) 0.0286(2) Uani d . 1 1 A .
    H H31A 0.431(2) 0.5681(12) 0.1579(13) 0.043(5) Uiso d . 1 1 . .
    C C2 0.81451(13) 0.63803(8) 0.39268(9) 0.0231(2) Uani d . 1 1 . .
    C C3 1.02617(15) 0.64046(11) 0.52148(10) 0.0346(3) Uani d . 1 1 . .
    H H3A 0.9833 0.6430 0.5715 0.052 Uiso calc R 1 1 . .
    H H3B 1.0472 0.7022 0.5061 0.052 Uiso calc R 1 1 . .
    H H3C 1.1096 0.6050 0.5463 0.052 Uiso calc R 1 1 . .
    C C4 0.75074(14) 0.37067(9) 0.16581(10) 0.0270(3) Uani d . 1 1 . .
    C C5 0.9362(2) 0.27053(11) 0.20646(14) 0.0543(5) Uani d . 1 1 . .
    H H5A 1.0260 0.2627 0.2559 0.081 Uiso calc R 1 1 . .
    H H5B 0.9444 0.2766 0.1416 0.081 Uiso calc R 1 1 . .
    H H5C 0.8803 0.2175 0.2070 0.081 Uiso calc R 1 1 . .
    C C6 0.51172(15) 0.66544(11) 0.30489(12) 0.0373(3) Uani d . 1 1 A .
    H H6A 0.5579 0.6767 0.3749 0.056 Uiso calc R 1 1 . .
    H H6B 0.4234 0.6380 0.2948 0.056 Uiso calc R 1 1 . .
    H H6C 0.4995 0.7230 0.2690 0.056 Uiso calc R 1 1 . .
    C C7 0.45802(15) 0.42238(10) 0.07938(11) 0.0347(3) Uani d . 1 1 A .
    H H7A 0.4535 0.3609 0.1038 0.052 Uiso calc R 1 1 . .
    H H7B 0.4796 0.4191 0.0191 0.052 Uiso calc R 1 1 . .
    H H7C 0.3707 0.4526 0.0658 0.052 Uiso calc R 1 1 . .
    C C11 1.10148(13) 0.49866(9) 0.23494(10) 0.0267(3) Uani d . 1 1 A .
    C C12 1.14884(14) 0.49982(10) 0.33673(11) 0.0336(3) Uani d . 1 1 . .
    H H12 1.1077 0.5389 0.3702 0.040 Uiso calc R 1 1 . .
    C C13 1.25535(15) 0.44469(11) 0.39020(12) 0.0384(3) Uani d . 1 1 A .
    H H13 1.2866 0.4466 0.4597 0.046 Uiso calc R 1 1 . .
    C C14 1.31631(14) 0.38692(10) 0.34276(12) 0.0360(3) Uani d . 1 1 . .
    C C15 1.26844(18) 0.38458(12) 0.24128(13) 0.0446(4) Uani d . 1 1 A .
    H H15 1.3083 0.3444 0.2079 0.054 Uiso calc R 1 1 . .
    C C16 1.16273(17) 0.44037(11) 0.18802(12) 0.0398(4) Uani d . 1 1 . .
    H H16 1.1319 0.4386 0.1185 0.048 Uiso calc R 1 1 A .
    C C21 0.98781(13) 0.55804(8) 0.17910(9) 0.0238(3) Uani d . 1 1 . .
    C C22 0.86336(12) 0.57278(8) 0.19351(9) 0.0205(2) Uani d . 1 1 A .
    C C23 0.79950(13) 0.63695(8) 0.12396(9) 0.0239(3) Uani d . 1 1 . .
    H H23 0.7131 0.6626 0.1135 0.029 Uiso calc R 1 1 A .
    C C31 0.79937(12) 0.52258(8) 0.25760(8) 0.0200(2) Uani d . 1 1 . .
    H H31 0.8713 0.4887 0.3095 0.024 Uiso calc R 1 1 A .
    C C32 0.72985(12) 0.58775(8) 0.30658(9) 0.0217(2) Uani d . 1 1 A .
    C C33 0.59493(13) 0.60214(9) 0.26803(9) 0.0253(3) Uani d . 1 1 . .
    C C34 0.56572(13) 0.47545(9) 0.15537(9) 0.0256(3) Uani d . 1 1 . .
    C C35 0.69821(13) 0.45444(8) 0.19347(9) 0.0228(2) Uani d . 1 1 A .
    S S1A 1.4500(2) 0.31690(16) 0.41722(17) 0.0465(5) Uani d P 0.631(11) 1 A 1
    C C1A 1.5934(3) 0.3614(3) 0.3947(5) 0.0589(14) Uani d P 0.631(11) 1 A 1
    H H1A 1.6736 0.3261 0.4315 0.088 Uiso calc PR 0.631(11) 1 A 1
    H H1B 1.6066 0.4250 0.4156 0.088 Uiso calc PR 0.631(11) 1 A 1
    H H1C 1.5791 0.3575 0.3245 0.088 Uiso calc PR 0.631(11) 1 A 1
    S S1B 1.4470(4) 0.3094(3) 0.4019(4) 0.0648(12) Uani d P 0.369(11) 1 A 2
    C C1B 1.5788(7) 0.3823(5) 0.4539(10) 0.069(3) Uani d P 0.369(11) 1 A 2
    H H1D 1.6579 0.3478 0.4939 0.104 Uiso calc PR 0.369(11) 1 A 2
    H H1E 1.5536 0.4262 0.4953 0.104 Uiso calc PR 0.369(11) 1 A 2
    H H1F 1.6002 0.4147 0.4022 0.104 Uiso calc PR 0.369(11) 1 A 2
loop_
    _atom_site_aniso_label
    _atom_site_aniso_U_11
    _atom_site_aniso_U_22
    _atom_site_aniso_U_33
    _atom_site_aniso_U_12
    _atom_site_aniso_U_13
    _atom_site_aniso_U_23
    O1 0.0267(5) 0.0338(5) 0.0252(5) 0.0035(4) -0.0004(4) -0.0091(4)
    O2 0.0364(5) 0.0316(5) 0.0311(5) 0.0039(4) 0.0051(4) -0.0119(4)
    O3 0.0451(6) 0.0263(5) 0.0333(5) 0.0110(4) 0.0031(4) -0.0057(4)
    O4 0.0466(6) 0.0377(6) 0.0384(6) -0.0048(5) 0.0098(5) -0.0183(5)
    O8 0.0280(6) 0.1059(13) 0.0516(8) -0.0074(7) 0.0129(6) -0.0297(8)
    N21 0.0281(6) 0.0282(6) 0.0250(5) 0.0005(4) 0.0065(4) 0.0076(5)
    N22 0.0279(6) 0.0324(6) 0.0292(6) 0.0028(5) 0.0115(5) 0.0055(5)
    N31 0.0204(5) 0.0331(6) 0.0287(6) -0.0013(4) 0.0039(4) -0.0032(5)
    C2 0.0254(6) 0.0240(6) 0.0200(6) -0.0012(5) 0.0080(5) -0.0011(5)
    C3 0.0311(7) 0.0393(8) 0.0249(7) -0.0018(6) -0.0013(5) -0.0074(6)
    C4 0.0353(7) 0.0219(6) 0.0248(6) -0.0045(5) 0.0114(5) -0.0010(5)
    C5 0.0691(12) 0.0330(8) 0.0528(10) 0.0237(8) 0.0107(9) -0.0065(8)
    C6 0.0290(7) 0.0438(8) 0.0393(8) 0.0073(6) 0.0121(6) -0.0071(7)
    C7 0.0308(7) 0.0377(7) 0.0314(7) -0.0130(6) 0.0052(6) -0.0059(6)
    C11 0.0242(6) 0.0268(6) 0.0304(7) 0.0024(5) 0.0113(5) 0.0036(5)
    C12 0.0297(7) 0.0388(8) 0.0308(7) 0.0075(6) 0.0084(6) -0.0013(6)
    C13 0.0308(7) 0.0469(9) 0.0330(8) 0.0058(6) 0.0052(6) 0.0053(7)
    C14 0.0257(7) 0.0336(7) 0.0481(9) 0.0059(6) 0.0121(6) 0.0123(6)
    C15 0.0476(9) 0.0418(9) 0.0508(10) 0.0198(7) 0.0250(8) 0.0076(7)
    C16 0.0461(9) 0.0429(8) 0.0336(8) 0.0150(7) 0.0180(7) 0.0053(7)
    C21 0.0246(6) 0.0237(6) 0.0230(6) 0.0007(5) 0.0082(5) 0.0002(5)
    C22 0.0210(5) 0.0189(5) 0.0198(5) -0.0022(4) 0.0046(4) -0.0025(4)
    C23 0.0220(6) 0.0225(6) 0.0245(6) -0.0023(5) 0.0045(5) -0.0003(5)
    C31 0.0212(5) 0.0189(5) 0.0185(5) -0.0008(4) 0.0049(4) -0.0012(4)
    C32 0.0237(6) 0.0213(5) 0.0199(6) -0.0006(4) 0.0070(5) -0.0016(5)
    C33 0.0260(6) 0.0264(6) 0.0240(6) -0.0009(5) 0.0090(5) -0.0009(5)
    C34 0.0275(6) 0.0256(6) 0.0226(6) -0.0071(5) 0.0071(5) -0.0006(5)
    C35 0.0278(6) 0.0208(6) 0.0195(5) -0.0053(5) 0.0078(5) -0.0019(5)
    S1A 0.0298(7) 0.0559(11) 0.0562(8) 0.0169(7) 0.0179(5) 0.0368(7)
    C1A 0.0275(14) 0.051(2) 0.094(3) -0.0008(13) 0.0159(17) 0.017(2)
    S1B 0.0287(12) 0.0245(10) 0.121(3) 0.0001(8) -0.0002(13) -0.0005(14)
    C1B 0.033(3) 0.053(4) 0.101(8) -0.003(2) -0.003(3) 0.013(4)
_geom_special_details
;
;
loop_
    _geom_bond_atom_site_label_1
    _geom_bond_atom_site_label_2
    _geom_bond_site_symmetry_2
    _geom_bond_distance
    _geom_bond_publ_flag
    O1 C2 . 1.3464(16) ?
    O1 C3 . 1.4402(16) ?
    O2 C2 . 1.2193(16) ?
    O3 C4 . 1.3397(17) ?
    O3 C5 . 1.4403(18) ?
    O4 C4 . 1.2175(16) ?
    O8 H8A . 0.83(3) ?
    O8 H8B . 0.84(3) ?
    N21 C23 . 1.3417(17) ?
    N21 N22 . 1.3524(16) ?
    N21 H21 . 0.884(19) ?
    N22 C21 . 1.3402(17) ?
    N31 C34 . 1.3770(18) ?
    N31 C33 . 1.3802(17) ?
    N31 H31A . 0.908(19) ?
    C2 C32 . 1.4644(17) ?
    C3 H3A . 0.9800 ?
    C3 H3B . 0.9800 ?
    C3 H3C . 0.9800 ?
    C4 C35 . 1.4642(18) ?
    C5 H5A . 0.9800 ?
    C5 H5B . 0.9800 ?
    C5 H5C . 0.9800 ?
    C6 C33 . 1.5004(19) ?
    C6 H6A . 0.9800 ?
    C6 H6B . 0.9800 ?
    C6 H6C . 0.9800 ?
    C7 C34 . 1.5034(17) ?
    C7 H7A . 0.9800 ?
    C7 H7B . 0.9800 ?
    C7 H7C . 0.9800 ?
    C11 C16 . 1.387(2) ?
    C11 C12 . 1.390(2) ?
    C11 C21 . 1.4810(17) ?
    C12 C13 . 1.388(2) ?
    C12 H12 . 0.9500 ?
    C13 C14 . 1.385(2) ?
    C13 H13 . 0.9500 ?
    C14 C15 . 1.386(2) ?
    C14 S1B . 1.770(4) ?
    C14 S1A . 1.782(3) ?
    C15 C16 . 1.388(2) ?
    C15 H15 . 0.9500 ?
    C16 H16 . 0.9500 ?
    C21 C22 . 1.4161(17) ?
    C22 C23 . 1.3788(17) ?
    C22 C31 . 1.5177(16) ?
    C23 H23 . 0.9500 ?
    C31 C32 . 1.5250(16) ?
    C31 C35 . 1.5270(16) ?
    C31 H31 . 1.0000 ?
    C32 C33 . 1.3557(18) ?
    C34 C35 . 1.3511(18) ?
    S1A C1A . 1.780(4) ?
    C1A H1A . 0.9800 ?
    C1A H1B . 0.9800 ?
    C1A H1C . 0.9800 ?
    S1B C1B . 1.713(8) ?
    C1B H1D . 0.9800 ?
    C1B H1E . 0.9800 ?
    C1B H1F . 0.9800 ?
loop_
    _geom_angle_atom_site_label_1
    _geom_angle_atom_site_label_2
    _geom_angle_atom_site_label_3
    _geom_angle_site_symmetry_1
    _geom_angle_site_symmetry_3
    _geom_angle
    _geom_angle_publ_flag
    C2 O1 C3 . . 116.57(10) ?
    C4 O3 C5 . . 115.99(12) ?
    H8A O8 H8B . . 105(2) ?
    C23 N21 N22 . . 112.54(11) ?
    C23 N21 H21 . . 125.4(12) ?
    N22 N21 H21 . . 122.0(12) ?
    C21 N22 N21 . . 104.44(11) ?
    C34 N31 C33 . . 123.70(11) ?
    C34 N31 H31A . . 118.4(12) ?
    C33 N31 H31A . . 117.7(12) ?
    O2 C2 O1 . . 121.14(11) ?
    O2 C2 C32 . . 127.16(12) ?
    O1 C2 C32 . . 111.70(10) ?
    O1 C3 H3A . . 109.5 ?
    O1 C3 H3B . . 109.5 ?
    H3A C3 H3B . . 109.5 ?
    O1 C3 H3C . . 109.5 ?
    H3A C3 H3C . . 109.5 ?
    H3B C3 H3C . . 109.5 ?
    O4 C4 O3 . . 121.34(13) ?
    O4 C4 C35 . . 127.04(13) ?
    O3 C4 C35 . . 111.61(11) ?
    O3 C5 H5A . . 109.5 ?
    O3 C5 H5B . . 109.5 ?
    H5A C5 H5B . . 109.5 ?
    O3 C5 H5C . . 109.5 ?
    H5A C5 H5C . . 109.5 ?
    H5B C5 H5C . . 109.5 ?
    C33 C6 H6A . . 109.5 ?
    C33 C6 H6B . . 109.5 ?
    H6A C6 H6B . . 109.5 ?
    C33 C6 H6C . . 109.5 ?
    H6A C6 H6C . . 109.5 ?
    H6B C6 H6C . . 109.5 ?
    C34 C7 H7A . . 109.5 ?
    C34 C7 H7B . . 109.5 ?
    H7A C7 H7B . . 109.5 ?
    C34 C7 H7C . . 109.5 ?
    H7A C7 H7C . . 109.5 ?
    H7B C7 H7C . . 109.5 ?
    C16 C11 C12 . . 118.26(13) ?
    C16 C11 C21 . . 121.51(12) ?
    C12 C11 C21 . . 120.23(12) ?
    C13 C12 C11 . . 120.98(14) ?
    C13 C12 H12 . . 119.5 ?
    C11 C12 H12 . . 119.5 ?
    C14 C13 C12 . . 120.39(14) ?
    C14 C13 H13 . . 119.8 ?
    C12 C13 H13 . . 119.8 ?
    C13 C14 C15 . . 118.92(13) ?
    C13 C14 S1B . . 124.9(2) ?
    C15 C14 S1B . . 116.1(2) ?
    C13 C14 S1A . . 117.34(15) ?
    C15 C14 S1A . . 123.72(15) ?
    C14 C15 C16 . . 120.55(15) ?
    C14 C15 H15 . . 119.7 ?
    C16 C15 H15 . . 119.7 ?
    C11 C16 C15 . . 120.89(15) ?
    C11 C16 H16 . . 119.6 ?
    C15 C16 H16 . . 119.6 ?
    N22 C21 C22 . . 111.46(11) ?
    N22 C21 C11 . . 119.65(11) ?
    C22 C21 C11 . . 128.85(11) ?
    C23 C22 C21 . . 103.95(11) ?
    C23 C22 C31 . . 125.14(11) ?
    C21 C22 C31 . . 130.33(11) ?
    N21 C23 C22 . . 107.61(11) ?
    N21 C23 H23 . . 126.2 ?
    C22 C23 H23 . . 126.2 ?
    C22 C31 C32 . . 111.54(10) ?
    C22 C31 C35 . . 108.10(9) ?
    C32 C31 C35 . . 110.55(10) ?
    C22 C31 H31 . . 108.9 ?
    C32 C31 H31 . . 108.9 ?
    C35 C31 H31 . . 108.9 ?
    C33 C32 C2 . . 121.32(11) ?
    C33 C32 C31 . . 120.73(11) ?
    C2 C32 C31 . . 117.86(10) ?
    C32 C33 N31 . . 119.22(12) ?
    C32 C33 C6 . . 127.59(12) ?
    N31 C33 C6 . . 113.13(12) ?
    C35 C34 N31 . . 119.29(11) ?
    C35 C34 C7 . . 126.64(12) ?
    N31 C34 C7 . . 114.07(12) ?
    C34 C35 C4 . . 121.10(11) ?
    C34 C35 C31 . . 120.51(11) ?
    C4 C35 C31 . . 118.04(11) ?
    C1A S1A C14 . . 102.77(15) ?
    C1B S1B C14 . . 100.9(3) ?
    S1B C1B H1D . . 109.5 ?
    S1B C1B H1E . . 109.5 ?
    H1D C1B H1E . . 109.5 ?
    S1B C1B H1F . . 109.5 ?
    H1D C1B H1F . . 109.5 ?
    H1E C1B H1F . . 109.5 ?
loop_
    _geom_torsion_atom_site_label_1
    _geom_torsion_atom_site_label_2
    _geom_torsion_atom_site_label_3
    _geom_torsion_atom_site_label_4
    _geom_torsion_site_symmetry_1
    _geom_torsion_site_symmetry_2
    _geom_torsion_site_symmetry_3
    _geom_torsion_site_symmetry_4
    _geom_torsion
    _geom_torsion_publ_flag
    C23 N21 N22 C21 . . . . 0.26(15) ?
    C3 O1 C2 O2 . . . . 2.32(19) ?
    C3 O1 C2 C32 . . . . -178.28(11) ?
    C5 O3 C4 O4 . . . . 0.1(2) ?
    C5 O3 C4 C35 . . . . -178.85(14) ?
    C16 C11 C12 C13 . . . . 0.5(2) ?
    C21 C11 C12 C13 . . . . -179.93(13) ?
    C11 C12 C13 C14 . . . . -0.3(2) ?
    C12 C13 C14 C15 . . . . -0.5(2) ?
    C12 C13 C14 S1B . . . . -176.74(19) ?
    C12 C13 C14 S1A . . . . -178.72(14) ?
    C13 C14 C15 C16 . . . . 1.1(3) ?
    S1B C14 C15 C16 . . . . 177.66(19) ?
    S1A C14 C15 C16 . . . . 179.19(15) ?
    C12 C11 C16 C15 . . . . 0.1(2) ?
    C21 C11 C16 C15 . . . . -179.48(14) ?
    C14 C15 C16 C11 . . . . -0.9(3) ?
    N21 N22 C21 C22 . . . . -0.05(15) ?
    N21 N22 C21 C11 . . . . -177.88(11) ?
    C16 C11 C21 N22 . . . . -49.61(19) ?
    C12 C11 C21 N22 . . . . 130.85(14) ?
    C16 C11 C21 C22 . . . . 132.99(15) ?
    C12 C11 C21 C22 . . . . -46.5(2) ?
    N22 C21 C22 C23 . . . . -0.16(14) ?
    C11 C21 C22 C23 . . . . 177.41(13) ?
    N22 C21 C22 C31 . . . . 171.27(12) ?
    C11 C21 C22 C31 . . . . -11.2(2) ?
    N22 N21 C23 C22 . . . . -0.37(15) ?
    C21 C22 C23 N21 . . . . 0.30(13) ?
    C31 C22 C23 N21 . . . . -171.71(11) ?
    C23 C22 C31 C32 . . . . -49.64(15) ?
    C21 C22 C31 C32 . . . . 140.55(13) ?
    C23 C22 C31 C35 . . . . 72.09(14) ?
    C21 C22 C31 C35 . . . . -97.72(14) ?
    O2 C2 C32 C33 . . . . -16.9(2) ?
    O1 C2 C32 C33 . . . . 163.70(12) ?
    O2 C2 C32 C31 . . . . 159.42(13) ?
    O1 C2 C32 C31 . . . . -19.94(16) ?
    C22 C31 C32 C33 . . . . 97.79(13) ?
    C35 C31 C32 C33 . . . . -22.52(16) ?
    C22 C31 C32 C2 . . . . -78.60(13) ?
    C35 C31 C32 C2 . . . . 161.10(10) ?
    C2 C32 C33 N31 . . . . -178.89(11) ?
    C31 C32 C33 N31 . . . . 4.85(19) ?
    C2 C32 C33 C6 . . . . -1.8(2) ?
    C31 C32 C33 C6 . . . . -178.10(13) ?
    C34 N31 C33 C32 . . . . 13.4(2) ?
    C34 N31 C33 C6 . . . . -164.05(13) ?
    C33 N31 C34 C35 . . . . -10.2(2) ?
    C33 N31 C34 C7 . . . . 168.98(12) ?
    N31 C34 C35 C4 . . . . 175.98(11) ?
    C7 C34 C35 C4 . . . . -3.1(2) ?
    N31 C34 C35 C31 . . . . -10.96(18) ?
    C7 C34 C35 C31 . . . . 169.94(12) ?
    O4 C4 C35 C34 . . . . 16.9(2) ?
    O3 C4 C35 C34 . . . . -164.25(12) ?
    O4 C4 C35 C31 . . . . -156.34(14) ?
    O3 C4 C35 C31 . . . . 22.52(16) ?
    C22 C31 C35 C34 . . . . -96.68(13) ?
    C32 C31 C35 C34 . . . . 25.66(16) ?
    C22 C31 C35 C4 . . . . 76.59(13) ?
    C32 C31 C35 C4 . . . . -161.07(11) ?
    C13 C14 S1A C1A . . . . -112.7(3) ?
    C15 C14 S1A C1A . . . . 69.2(4) ?
    S1B C14 S1A C1A . . . . 79.4(13) ?
    C13 C14 S1B C1B . . . . -70.6(7) ?
    C15 C14 S1B C1B . . . . 113.1(7) ?
    S1A C14 S1B C1B . . . . -57.5(13) ?
loop_
    _geom_hbond_atom_site_label_D
    _geom_hbond_atom_site_label_H
    _geom_hbond_atom_site_label_A
    _geom_hbond_site_symmetry_A
    _geom_hbond_distance_DH
    _geom_hbond_distance_HA
    _geom_hbond_distance_DA
    _geom_hbond_angle_DHA
    O8 H8A N22 2_745 0.83(3) 2.09(3) 2.8982(18) 167(2)
    O8 H8B O4 4_566 0.84(3) 2.09(3) 2.8989(19) 164(2)
    N21 H21 O2 4_575 0.884(19) 1.985(19) 2.8505(15) 165.9(17)
    N31 H31A O8 2_655 0.908(19) 1.965(19) 2.8561(18) 166.6(17)
    C23 H23 S1A 2_755 0.95 2.79 3.637(3) 148.7
    C31 H31 O1 . 1.00 2.35 2.7141(14) 100.6
    C31 H31 O3 . 1.00 2.35 2.7246(15) 100.9
_iucr_refine_instructions_details
;
TITL ca165_ma in P2(1)/c
CELL  0.71073   10.5542   14.7260   14.5377    90.000   110.106    90.000
ZERR        4    0.0002    0.0002    0.0002     0.000     0.001     0.000
LATT   1
SYMM             - X ,    0.50000 + Y ,    0.50000 - Z
SFAC  C  H  N  O  S
UNIT 84 100 12 20 4
ACTA
BOND $H
CONF
HTAB
TEMP -73
EQIV $1    2-x,-1/2+y,1/2-z
EQIV $2    2-x,1/2+y,1/2-z
EQIV $3    x,3/2-y,-1/2+z
EQIV $4    1-x,1/2+y,1/2-z
EQIV $5    x,1/2-y,1/2+z
HTAB O8   N22_$1
HTAB O8   O4_$5
HTAB N21  O2_$3
HTAB N31  O8_$4
HTAB C23  S1A_$2
HTAB C31  O1
HTAB C31  O3
L.S. 10
FMAP 2
PLAN -5
WGHT    0.056000    0.743600
FVAR       0.14635   0.63119
O1    4    0.935644    0.598201    0.434280    11.00000    0.02668    0.03384 =
         0.02522   -0.00908   -0.00036    0.00354
O2    4    0.785739    0.707941    0.425946    11.00000    0.03643    0.03164 =
         0.03107   -0.01189    0.00507    0.00394
O3    4    0.874270    0.350981    0.228297    11.00000    0.04515    0.02635 =
         0.03334   -0.00569    0.00309    0.01105
O4    4    0.695283    0.322748    0.095156    11.00000    0.04662    0.03773 =
         0.03838   -0.01826    0.00976   -0.00480
O8    4    0.739813    0.128237    0.415544    11.00000    0.02801    0.10595 =
         0.05164   -0.02965    0.01286   -0.00736
H8A   2    0.819686    0.123938    0.419461    11.00000    0.07349
H8B   2    0.743094    0.138499    0.472835    11.00000    0.07540
N21   3    0.881509    0.656570    0.073733    11.00000    0.02811    0.02821 =
         0.02504    0.00765    0.00653    0.00054
H21   2    0.864877    0.697099    0.026170    11.00000    0.04112
N22   3    0.998457    0.609349    0.105967    11.00000    0.02791    0.03240 =
         0.02923    0.00549    0.01148    0.00281
N31   3    0.518967    0.551979    0.187830    11.00000    0.02038    0.03307 =
         0.02868   -0.00321    0.00385   -0.00128
H31A  2    0.431339    0.568072    0.157949    11.00000    0.04329
C2    1    0.814506    0.638032    0.392683    11.00000    0.02540    0.02399 =
         0.01998   -0.00113    0.00804   -0.00120
C3    1    1.026166    0.640457    0.521479    11.00000    0.03106    0.03925 =
         0.02488   -0.00744   -0.00129   -0.00180
AFIX 137
H3A   2    0.983287    0.642974    0.571467    11.00000   -1.50000
H3B   2    1.047207    0.702195    0.506053    11.00000   -1.50000
H3C   2    1.109599    0.604955    0.546251    11.00000   -1.50000
AFIX   0
C4    1    0.750736    0.370668    0.165814    11.00000    0.03532    0.02187 =
         0.02479   -0.00101    0.01139   -0.00448
C5    1    0.936206    0.270527    0.206463    11.00000    0.06912    0.03297 =
         0.05275   -0.00651    0.01069    0.02373
AFIX 137
H5A   2    1.026049    0.262688    0.255895    11.00000   -1.50000
H5B   2    0.944378    0.276628    0.141607    11.00000   -1.50000
H5C   2    0.880334    0.217522    0.207030    11.00000   -1.50000
AFIX   0
C6    1    0.511722    0.665442    0.304894    11.00000    0.02899    0.04384 =
         0.03932   -0.00710    0.01206    0.00730
AFIX 137
H6A   2    0.557889    0.676721    0.374922    11.00000   -1.50000
H6B   2    0.423390    0.637955    0.294792    11.00000   -1.50000
H6C   2    0.499535    0.722997    0.269047    11.00000   -1.50000
AFIX   0
C7    1    0.458017    0.422381    0.079376    11.00000    0.03081    0.03767 =
         0.03138   -0.00589    0.00515   -0.01301
AFIX 137
H7A   2    0.453514    0.360851    0.103750    11.00000   -1.50000
H7B   2    0.479608    0.419123    0.019063    11.00000   -1.50000
H7C   2    0.370721    0.452573    0.065775    11.00000   -1.50000
AFIX   0
C11   1    1.101479    0.498656    0.234940    11.00000    0.02424    0.02680 =
         0.03044    0.00355    0.01127    0.00242
C12   1    1.148835    0.499819    0.336729    11.00000    0.02969    0.03880 =
         0.03081   -0.00126    0.00839    0.00749
AFIX  43
H12   2    1.107687    0.538928    0.370209    11.00000   -1.20000
AFIX   0
C13   1    1.255350    0.444694    0.390196    11.00000    0.03080    0.04694 =
         0.03298    0.00528    0.00524    0.00578
AFIX  43
H13   2    1.286632    0.446600    0.459743    11.00000   -1.20000
AFIX   0
C14   1    1.316312    0.386918    0.342761    11.00000    0.02569    0.03363 =
         0.04812    0.01235    0.01214    0.00595
C15   1    1.268442    0.384580    0.241282    11.00000    0.04761    0.04179 =
         0.05082    0.00756    0.02503    0.01984
AFIX  43
H15   2    1.308331    0.344445    0.207901    11.00000   -1.20000
AFIX   0
C16   1    1.162729    0.440373    0.188024    11.00000    0.04612    0.04293 =
         0.03361    0.00533    0.01798    0.01500
AFIX  43
H16   2    1.131901    0.438619    0.118480    11.00000   -1.20000
AFIX   0
C21   1    0.987807    0.558036    0.179102    11.00000    0.02459    0.02372 =
         0.02304    0.00019    0.00819    0.00067
C22   1    0.863356    0.572782    0.193512    11.00000    0.02096    0.01895 =
         0.01979   -0.00255    0.00459   -0.00219
C23   1    0.799502    0.636955    0.123962    11.00000    0.02205    0.02253 =
         0.02454   -0.00032    0.00453   -0.00235
AFIX  43
H23   2    0.713090    0.662632    0.113499    11.00000   -1.20000
AFIX   0
C31   1    0.799369    0.522577    0.257599    11.00000    0.02120    0.01886 =
         0.01847   -0.00119    0.00491   -0.00082
AFIX  13
H31   2    0.871290    0.488748    0.309508    11.00000   -1.20000
AFIX   0
C32   1    0.729852    0.587748    0.306577    11.00000    0.02366    0.02125 =
         0.01992   -0.00163    0.00698   -0.00056
C33   1    0.594932    0.602139    0.268027    11.00000    0.02596    0.02641 =
         0.02397   -0.00088    0.00900   -0.00094
C34   1    0.565719    0.475452    0.155372    11.00000    0.02749    0.02562 =
         0.02264   -0.00056    0.00711   -0.00712
C35   1    0.698210    0.454436    0.193473    11.00000    0.02776    0.02077 =
         0.01952   -0.00187    0.00781   -0.00534
PART 1
S1A   5    1.449979    0.316898    0.417218    21.00000    0.02979    0.05589 =
         0.05622    0.03675    0.01791    0.01686
C1A   1    1.593421    0.361377    0.394692    21.00000    0.02746    0.05146 =
         0.09385    0.01670    0.01592   -0.00081
AFIX 137
H1A   2    1.673556    0.326104    0.431513    21.00000   -1.50000
H1B   2    1.606591    0.424989    0.415632    21.00000   -1.50000
H1C   2    1.579081    0.357523    0.324529    21.00000   -1.50000
AFIX   0
PART 2
S1B   5    1.447020    0.309363    0.401942   -21.00000    0.02869    0.02449 =
         0.12086   -0.00045   -0.00023    0.00010
C1B   1    1.578775    0.382303    0.453888   -21.00000    0.03318    0.05321 =
         0.10127    0.01252   -0.00275   -0.00316
AFIX 137
H1D   2    1.657910    0.347778    0.493900   -21.00000   -1.50000
H1E   2    1.553564    0.426167    0.495289   -21.00000   -1.50000
H1F   2    1.600209    0.414684    0.402185   -21.00000   -1.50000
PART 0
HKLF 4
REM  ca165_ma in P2(1)/c
REM R1 =  0.0396 for   4311 Fo > 4sig(Fo)  and  0.0507 for all   5267 data
REM    312 parameters refined using      0 restraints
END
;
data_global
_journal_date_recd_electronic     2012-10-16
_journal_date_accepted     2012-11-02
_journal_name_full     'Acta Crystallographica, Section E'
_journal_year     2012
_journal_volume     68
_journal_issue     12
_journal_page_first     o3302
_journal_page_last     o3303
_journal_paper_category     QO
_journal_paper_doi     10.1107/S1600536812045333
_journal_coeditor_code     RN2110
_publ_contact_author_name     'Dr Richard Betz'
_publ_contact_author_address
;
Department of Chemistry
Nelson Mandela Metropolitan University
Summerstrand Campus (South)
University Way
Summerstrand
PO Box 77000
Port Elizabeth
6031
South Africa
;
_publ_contact_author_email     'richard.betz@webmail.co.za'
_publ_contact_author_fax     '+27-41-504-4236'
_publ_contact_author_phone     '+27-41-504-4285'
_publ_section_title
;\
Dimethyl
2,6-dimethyl-4-{3-[4-(methylsulfanyl)phenyl]-1<i>H</i>-pyrazol-4-yl}-1,4-\
dihydropyridine-3,5-dicarboxylate monohydrate
;
loop_
    _publ_author_name
    _publ_author_address
    'Islor, Arun M.'
;
National Institute of Technology-Karnataka
Department of Chemistry
Organic Chemistry Laboratory
Surathkal
Mangalore 575 025
India
;
    'Vijesh, A. M.'
;
GITAM University
Department of Engineering Chemistry
GIT
Rushikonda
Visakhapatnam, A.P. 530 045
India
;
    'Gerber, Thomas'
;
Nelson Mandela Metropolitan University
Summerstrand Campus
Department of Chemistry
University Way
Summerstrand
PO Box 77000
Port Elizabeth
6031
South Africa
;
    'Hosten, Eric'
;
Nelson Mandela Metropolitan University
Summerstrand Campus
Department of Chemistry
University Way
Summerstrand
PO Box 77000
Port Elizabeth
6031
South Africa
;
    'Betz, Richard'
;
Nelson Mandela Metropolitan University
Summerstrand Campus
Department of Chemistry
University Way
Summerstrand
PO Box 77000
Port Elizabeth
6031
South Africa
;
