# Supplementary material for: Dimethyl 2,6-dimethyl-4-{3-[4-(methyl­sulfan­yl)phen­yl]-1H-pyrazol-4-yl}-1,4-dihydro­pyridine-3,5-dicarboxyl­ate monohydrate
Source: Acta Crystallogr Sect E Struct Rep Online. 2012 Nov 10;68(Pt 12):o3302–3. doi: 10.1107/S1600536812045333 (PMC3588844; doi:10.1107/S1600536812045333)
Supplement: Supplementary file 3 [file e-68-o3302-Isup3.hkl]

# 
# h,k,l, Fc-squared, Fo-squared, sigma(Fo-squared) and status flag 
# 
data_I
_shelx_title ' ca165_ma in P2(1)/c' 
_shelx_refln_list_code          4 
_shelx_F_calc_maximum      219.30 
_exptl_crystal_F_000       912.00 
_reflns_d_resolution_high  0.7493 
 
loop_ 
 _symmetry_equiv_pos_as_xyz 
 'x, y, z' 
 '-x, y+1/2, -z+1/2' 
 '-x, -y, -z' 
 'x, -y-1/2, z-1/2' 
 
_cell_length_a    10.5542 
_cell_length_b    14.7260 
_cell_length_c    14.5377 
_cell_angle_alpha  90.000 
_cell_angle_beta  110.106 
_cell_angle_gamma  90.000 
 
_shelx_F_squared_multiplier     1.000 
 
loop_ 
 _refln_index_h 
 _refln_index_k 
 _refln_index_l 
 _refln_F_squared_calc 
 _refln_F_squared_meas 
 _refln_F_squared_sigma 
 _refln_observed_status 
   1   0   0      577.85      516.51      8.00 o 
   2   0   0       45.29       23.35      1.53 o 
   3   0   0     6916.85     6680.83     58.13 o 
   4   0   0     6052.72     6237.01     54.23 o 
   5   0   0      635.03      705.44      7.71 o 
   6   0   0      284.21      278.11      4.93 o 
   7   0   0     3221.98     3224.34     35.18 o 
   8   0   0       40.04       34.18      2.66 o 
   9   0   0      384.70      401.82      7.54 o 
  10   0   0        0.07        1.20      2.72 o 
  11   0   0       96.92      118.40      4.80 o 
  12   0   0       39.51       45.29      7.47 o 
  13   0   0        3.01        3.27      7.00 o 
   1   1   0     4289.14     3939.98     34.50 o 
   2   1   0       37.50       45.88      1.24 o 
   3   1   0      415.38      380.96      2.82 o 
   4   1   0     8488.63     8613.21     52.93 o 
   5   1   0      799.24      832.48      5.97 o 
   6   1   0      160.70      161.25      2.24 o 
   7   1   0     1134.52     1142.70      9.01 o 
   8   1   0      912.69      885.51      8.38 o 
   9   1   0        0.01       -1.65      1.71 o 
  10   1   0       34.49       35.22      2.17 o 
  11   1   0       28.99       31.04      4.31 o 
  12   1   0       21.36       22.63      5.11 o 
  13   1   0       79.29       86.68      6.58 o 
   0   2   0     6263.14     5725.60    250.08 o 
   1   2   0      489.02      530.39      3.79 o 
   2   2   0      308.72      290.27      2.62 o 
   3   2   0      152.97      136.94      1.62 o 
   4   2   0      147.67      137.44      1.68 o 
   5   2   0       29.89       42.63      1.15 o 
   6   2   0      144.39      137.56      2.65 o 
   7   2   0      275.55      273.44      3.31 o 
   8   2   0      284.60      277.87      3.74 o 
   9   2   0      161.43      167.82      4.05 o 
  10   2   0       50.60       44.46      2.79 o 
  11   2   0        0.09        0.75      2.70 o 
  12   2   0       96.45       92.00      6.58 o 
  13   2   0        0.13       -0.98      4.78 o 
   1   3   0     5879.23     5850.83     39.52 o 
   2   3   0     2459.65     2382.99     17.12 o 
   3   3   0      539.24      595.45      4.62 o 
   4   3   0      915.79      892.66      6.59 o 
   5   3   0        0.12        1.35      0.96 o 
   6   3   0        0.17       -0.46      1.24 o 
   7   3   0      307.42      313.51      4.08 o 
   8   3   0       58.27       57.61      2.15 o 
   9   3   0       24.25       20.39      2.36 o 
  10   3   0      332.65      303.44      6.05 o 
  11   3   0       26.03       17.05      3.03 o 
  12   3   0       69.77       76.07      4.60 o 
  13   3   0       28.91       41.71     10.50 o 
   0   4   0    27964.26    26724.75    253.40 o 
   1   4   0        0.79        1.38      0.69 o 
   2   4   0      522.39      414.86      3.31 o 
   3   4   0     1329.53     1316.75      9.86 o 
   4   4   0     1579.85     1746.90     13.74 o 
   5   4   0        0.04       -0.90      1.15 o 
   6   4   0       75.05       55.17      1.76 o 
   7   4   0      498.87      439.54      5.07 o 
   8   4   0      317.97      329.10      4.73 o 
   9   4   0       77.65       81.03      3.04 o 
  10   4   0        6.48       11.52      2.70 o 
  11   4   0        0.13        0.41      2.84 o 
  12   4   0       27.76       40.13      3.61 o 
   1   5   0     2216.86     2273.41     15.49 o 
   2   5   0      258.63      257.80      2.44 o 
   3   5   0      623.67      557.66      5.34 o 
   4   5   0       30.02       27.17      1.27 o 
   5   5   0       39.57       44.91      1.87 o 
   6   5   0        3.70        2.73      1.42 o 
   7   5   0      327.59      309.58      5.31 o 
   8   5   0      372.56      355.26      5.46 o 
   9   5   0      804.19      775.48     11.02 o 
  10   5   0       11.32       13.75      4.72 o 
  11   5   0        2.15        3.17      2.88 o 
  12   5   0        7.67        4.81      3.64 o 
   0   6   0     1415.38     1293.39     16.03 o 
   1   6   0      490.66      539.03      4.41 o 
   2   6   0      129.66      125.71      1.80 o 
   3   6   0     3023.42     3332.89     25.42 o 
   4   6   0      594.27      577.65      5.26 o 
   5   6   0      128.25      137.59      2.96 o 
   6   6   0       50.78       70.36      1.93 o 
   7   6   0       34.70       25.31      1.91 o 
   8   6   0       96.79       88.26      3.50 o 
   9   6   0      606.83      564.88      8.64 o 
  10   6   0       16.16       16.23      2.99 o 
  11   6   0       10.08        7.74      3.37 o 
  12   6   0      159.90      182.21     12.37 o 
   1   7   0      101.41      143.38      1.96 o 
   2   7   0      435.53      596.23      4.92 o 
   3   7   0      219.42      194.85      2.69 o 
   4   7   0     3622.96     3431.71     28.21 o 
   5   7   0      733.02      693.21      6.33 o 
   6   7   0       23.01       27.76      1.60 o 
   7   7   0        8.34        2.49      1.84 o 
   8   7   0      699.93      664.50      9.51 o 
   9   7   0      620.02      601.76      9.10 o 
  10   7   0        6.29        7.96      2.84 o 
  11   7   0        0.65       -3.41      3.41 o 
  12   7   0       98.77      102.81      6.76 o 
   0   8   0        5.88        1.60      1.36 o 
   1   8   0     4091.47     4090.15     29.28 o 
   2   8   0      976.57      961.77      7.50 o 
   3   8   0      358.10      332.69      3.28 o 
   4   8   0      316.19      312.18      3.82 o 
   5   8   0      378.64      377.41      4.16 o 
   6   8   0      235.85      233.63      3.54 o 
   7   8   0      221.24      220.15      4.38 o 
   8   8   0       80.61       77.79      3.38 o 
   9   8   0      106.48      117.89      4.44 o 
  10   8   0      260.47      263.05     11.18 o 
  11   8   0       18.94       15.64      4.62 o 
  12   8   0      138.43      118.28     10.04 o 
   1   9   0     1349.68     1359.29     10.87 o 
   2   9   0      271.11      253.05      2.80 o 
   3   9   0     2038.02     1944.85     14.47 o 
   4   9   0      120.73       73.41      2.62 o 
   5   9   0     2037.17     2008.02     24.84 o 
   6   9   0     1044.50     1000.27     10.19 o 
   7   9   0       29.12       31.54      2.74 o 
   8   9   0       67.06       61.12      3.27 o 
   9   9   0      326.08      346.59      8.54 o 
  10   9   0       76.20       78.95     12.84 o 
  11   9   0      229.15      245.03      9.07 o 
   0  10   0        4.49        5.57      1.96 o 
   1  10   0      127.30      103.97      2.18 o 
   2  10   0       73.45       59.27      2.21 o 
   3  10   0      187.87      236.41      3.00 o 
   4  10   0        2.94        4.38      1.19 o 
   5  10   0       77.34       75.70      2.51 o 
   6  10   0      538.46      570.92     12.53 o 
   7  10   0       11.87       14.47      2.68 o 
   8  10   0      352.52      370.28      8.79 o 
   9  10   0       47.83       56.05      4.04 o 
  10  10   0       99.81      104.42      6.77 o 
  11  10   0       26.81       22.14      5.11 o 
   1  11   0       95.32      102.10      2.77 o 
   2  11   0       38.67       35.76      1.48 o 
   3  11   0       79.92       91.04      2.16 o 
   4  11   0       37.16       34.17      1.52 o 
   5  11   0        0.18        0.67      2.15 o 
   6  11   0      297.03      282.43      6.36 o 
   7  11   0        9.99       10.10      3.05 o 
   8  11   0       11.20       10.96      3.14 o 
   9  11   0      441.28      458.19     11.21 o 
  10  11   0        9.53       13.31      4.59 o 
   0  12   0       69.04       74.94      2.92 o 
   1  12   0       15.67        9.46      1.31 o 
   2  12   0      494.72      492.37      5.60 o 
   3  12   0      206.93      200.84      3.42 o 
   4  12   0      821.63      811.56     10.33 o 
   5  12   0      903.42      892.93     13.47 o 
   6  12   0        5.56        1.14      2.87 o 
   7  12   0       21.90       15.91      3.29 o 
   8  12   0       77.32       91.51      8.17 o 
   9  12   0        2.69       -0.70      3.96 o 
  10  12   0       52.50       59.25      5.44 o 
   1  13   0        1.22        4.25      1.57 o 
   2  13   0       62.34       63.05      2.44 o 
   3  13   0      217.91      201.38      4.31 o 
   4  13   0      243.67      250.76      6.48 o 
   5  13   0      254.24      233.73      6.00 o 
   6  13   0       25.21       27.70      3.32 o 
   7  13   0       67.37       65.77      5.11 o 
   8  13   0        8.00        5.94      4.04 o 
   9  13   0       15.96       10.88      4.25 o 
   0  14   0       43.46       43.01      3.05 o 
   1  14   0     1085.47     1078.21     13.25 o 
   2  14   0      145.25      141.81      3.83 o 
   3  14   0      719.78      716.84      9.59 o 
   4  14   0      190.45      186.73      7.27 o 
   5  14   0       62.92       57.69      6.55 o 
   6  14   0       12.80       10.97      3.32 o 
   7  14   0       21.96       21.83      4.25 o 
   8  14   0      253.26      285.40      8.74 o 
   9  14   0        1.21        1.65      4.25 o 
   1  15   0       75.39       66.31      2.67 o 
   2  15   0      117.10      101.59      3.60 o 
   3  15   0      439.82      387.77      7.63 o 
   4  15   0       52.47       48.28      3.57 o 
   5  15   0      122.14      128.58      5.11 o 
   6  15   0       49.34       44.53      4.45 o 
   7  15   0       64.23       59.49      5.11 o 
   8  15   0        2.42        3.77      4.25 o 
   0  16   0      130.90      127.17      5.77 o 
   1  16   0       33.08       30.40      2.35 o 
   2  16   0        0.03       -1.87      2.70 o 
   3  16   0       18.99       16.90      3.21 o 
   4  16   0       47.92       45.56      3.64 o 
   5  16   0        0.61        2.20      3.92 o 
   6  16   0        4.35        1.27      4.12 o 
   7  16   0      119.81      136.18      6.91 o 
   1  17   0       27.23       26.27      2.53 o 
   2  17   0       19.97       13.14      3.62 o 
   3  17   0        0.01       -1.50      3.50 o 
   4  17   0      164.88      159.58      6.76 o 
   5  17   0       19.70       15.84      4.25 o 
   6  17   0       23.41       32.44      4.78 o 
   0  18   0        0.01       -0.93      3.63 o 
   1  18   0       57.90       60.57      3.95 o 
   2  18   0       49.09       50.33      3.38 o 
   3  18   0      171.48      165.64      6.76 o 
   4  18   0        0.16       -1.63      5.84 o 
   5  18   0      159.07      157.66     15.17 o 
   1  19   0        0.06       -0.47      3.23 o 
   2  19   0       14.14       16.19      3.50 o 
   3  19   0        0.69        0.99      3.21 o 
 -13   1   1       12.85       15.68      5.11 o 
 -12   1   1        9.33       10.42      9.34 o 
 -11   1   1      214.37      196.03      4.62 o 
 -10   1   1        3.82        4.25      1.98 o 
  -9   1   1      334.90      310.91      4.19 o 
  -8   1   1      220.56      229.75      3.09 o 
  -7   1   1       66.36       68.68      2.08 o 
  -6   1   1        5.92        6.88      1.03 o 
  -5   1   1      568.60      551.57      4.22 o 
  -4   1   1     1128.78     1147.93      7.49 o 
  -3   1   1      683.99      607.80      4.33 o 
  -2   1   1        0.14        0.65      0.63 o 
  -1   1   1     3698.68     3356.99     29.48 o 
   1   1   1     1897.34     1921.64     15.53 o 
   2   1   1      132.55      150.51      1.82 o 
   3   1   1       82.26       82.44      1.41 o 
   4   1   1        8.52       15.75      1.02 o 
   5   1   1        7.70       26.54      1.23 o 
   6   1   1      775.66      747.61      6.59 o 
   7   1   1      424.57      459.05      5.03 o 
   8   1   1      503.95      478.13      5.74 o 
   9   1   1        5.07        6.33      1.77 o 
  10   1   1      199.01      181.13      3.77 o 
  11   1   1      421.58      434.86      8.71 o 
  12   1   1       19.00       20.96      7.94 o 
 -13   2   1       23.89       28.29      5.60 o 
 -12   2   1       25.50       34.89      3.46 o 
 -11   2   1      343.13      320.46      6.49 o 
 -10   2   1     1141.89     1096.27     14.52 o 
  -9   2   1       44.66       37.46      1.90 o 
  -8   2   1      660.57      611.02      6.27 o 
  -7   2   1      966.36      940.46      8.10 o 
  -6   2   1      837.62      845.61      7.25 o 
  -5   2   1      120.37      112.40      1.99 o 
  -4   2   1       43.11       42.65      1.10 o 
  -3   2   1     1129.66     1092.79      7.37 o 
  -2   2   1     6276.11     6153.48     41.75 o 
  -1   2   1     1354.99     1322.64      9.04 o 
   0   2   1       21.18       21.23      0.50 o 
   1   2   1    12429.84    12463.39     88.43 o 
   2   2   1      180.64      170.29      1.86 o 
   3   2   1     7251.36     7683.78     49.31 o 
   4   2   1     1721.49     1939.17     13.49 o 
   5   2   1     6298.84     6853.66     51.73 o 
   6   2   1        3.95        8.20      1.27 o 
   7   2   1      236.17      238.70      3.37 o 
   8   2   1      113.93       92.22      2.42 o 
   9   2   1      332.72      282.83      4.80 o 
  10   2   1       34.87       30.95      2.80 o 
  11   2   1      246.58      262.19      8.09 o 
  12   2   1       10.34       19.62      5.11 o 
 -13   3   1      141.08      166.21     11.21 o 
 -12   3   1      118.98      131.36      5.02 o 
 -11   3   1      112.36      121.55      4.48 o 
 -10   3   1       50.46       38.80      2.73 o 
  -9   3   1      170.39      158.25      3.69 o 
  -8   3   1      765.10      742.26      8.32 o 
  -7   3   1      932.99      953.63      8.20 o 
  -6   3   1       49.47       48.75      1.41 o 
  -5   3   1        0.23        4.69      0.98 o 
  -4   3   1      616.44      645.54      4.97 o 
  -3   3   1        0.28        5.79      0.87 o 
  -2   3   1    37710.05    35752.73    268.07 o 
  -1   3   1      117.23      119.16      1.41 o 
   0   3   1     1594.93     1552.50     10.54 o 
   1   3   1    14181.27    13814.57     84.88 o 
   2   3   1       42.37       37.84      1.19 o 
   3   3   1     1774.28     1843.90     14.34 o 
   4   3   1        5.48       10.34      0.84 o 
   5   3   1     4714.47     4929.92     39.98 o 
   6   3   1       53.36       34.87      1.46 o 
   7   3   1      436.38      379.37      4.41 o 
   8   3   1     1196.97     1156.75     12.78 o 
   9   3   1      114.47      137.61      3.87 o 
  10   3   1       70.93       76.71      3.65 o 
  11   3   1        3.27       -0.69      2.89 o 
  12   3   1        0.03        1.74      4.78 o 
 -13   4   1       13.72       14.47      7.00 o 
 -12   4   1        5.46        3.23      3.03 o 
 -11   4   1       41.66       40.49      3.31 o 
 -10   4   1       22.91       31.06      2.70 o 
  -9   4   1      202.52      182.32      4.55 o 
  -8   4   1      196.85      187.09      3.41 o 
  -7   4   1     2406.11     2324.46     18.33 o 
  -6   4   1      708.80      609.98      5.25 o 
  -5   4   1      543.98      592.21      4.99 o 
  -4   4   1     3062.79     3060.84     22.06 o 
  -3   4   1     1003.90      927.68      7.16 o 
  -2   4   1      802.21      848.96      6.48 o 
  -1   4   1     1819.70     1971.75     13.46 o 
   0   4   1     2605.34     2647.60     17.08 o 
   1   4   1       33.75       20.40      0.68 o 
   2   4   1     7235.52     7141.92     50.73 o 
   3   4   1       15.90       31.41      1.24 o 
   4   4   1     3390.28     3811.56     29.11 o 
   5   4   1      254.43      223.52      5.78 o 
   6   4   1      509.25      506.40      5.80 o 
   7   4   1      302.34      323.76      4.50 o 
   8   4   1      452.65      446.07      6.30 o 
   9   4   1        1.22        3.03      2.42 o 
  10   4   1       19.93       23.57      2.94 o 
  11   4   1        0.03       -2.18      2.89 o 
  12   4   1       31.26       20.42      5.28 o 
 -13   5   1       25.75       31.28      7.94 o 
 -12   5   1      122.78      120.15      5.35 o 
 -11   5   1      337.60      357.30     14.62 o 
 -10   5   1      120.93      120.15      5.93 o 
  -9   5   1      280.59      294.05      6.15 o 
  -8   5   1        3.45       -1.47      2.00 o 
  -7   5   1      828.16      783.68      9.65 o 
  -6   5   1      229.53      244.33      2.81 o 
  -5   5   1      809.88      810.66      6.55 o 
  -4   5   1     2808.72     2792.72     21.52 o 
  -3   5   1    11024.37    11189.02     84.49 o 
  -2   5   1      118.39      161.39      2.16 o 
  -1   5   1      565.60      514.13      3.73 o 
   0   5   1     1389.69     1344.72      8.93 o 
   1   5   1      757.68      632.12      4.29 o 
   2   5   1      880.30      930.61      6.73 o 
   3   5   1        1.07       -0.21      1.00 o 
   4   5   1      376.25      368.35      5.18 o 
   5   5   1      824.60      910.63      8.41 o 
   6   5   1       10.02        3.24      1.51 o 
   7   5   1       14.62       15.53      1.84 o 
   8   5   1      256.28      241.63      4.63 o 
   9   5   1      790.68      759.18     10.67 o 
  10   5   1      146.89      125.98      6.74 o 
  11   5   1       54.42       55.72      5.10 o 
  12   5   1        2.92        5.77      4.36 o 
 -12   6   1       46.13       41.08      5.44 o 
 -11   6   1      194.02      195.65      6.60 o 
 -10   6   1       93.41       84.54      3.79 o 
  -9   6   1      141.64      142.60      3.92 o 
  -8   6   1      932.09      933.71     12.83 o 
  -7   6   1      459.83      455.94      6.09 o 
  -6   6   1      193.94      169.08      2.77 o 
  -5   6   1     1068.07      966.35      8.78 o 
  -4   6   1     1355.05     1325.16     10.71 o 
  -3   6   1      762.48      743.78      5.91 o 
  -2   6   1      230.12      233.03      2.61 o 
  -1   6   1       71.65       82.31      1.88 o 
   0   6   1      221.07      205.31      2.20 o 
   1   6   1      416.51      456.00      3.61 o 
   2   6   1      980.63      977.85      7.92 o 
   3   6   1        2.60        2.28      1.07 o 
   4   6   1      419.26      418.54      4.85 o 
   5   6   1       73.01       61.99      1.87 o 
   6   6   1       64.88       53.27      2.05 o 
   7   6   1       54.15       40.68      2.11 o 
   8   6   1      358.66      333.25      6.60 o 
   9   6   1       13.20       12.58      2.70 o 
  10   6   1      386.87      381.36      7.75 o 
  11   6   1       21.37       17.50      3.26 o 
  12   6   1       40.35       39.22      7.94 o 
 -12   7   1       79.75       98.37      6.76 o 
 -11   7   1       32.92       39.75      4.20 o 
 -10   7   1       50.93       66.90      4.45 o 
  -9   7   1      332.75      322.87      6.36 o 
  -8   7   1       71.52       67.63      2.95 o 
  -7   7   1      183.91      179.73      4.22 o 
  -6   7   1     1338.04     1330.64     11.18 o 
  -5   7   1        0.65        1.27      1.46 o 
  -4   7   1     2753.50     2657.57     19.36 o 
  -3   7   1       81.60       74.53      2.52 o 
  -2   7   1     2221.18     2374.82     18.28 o 
  -1   7   1       10.46        5.14      0.92 o 
   0   7   1      282.80      271.87      2.69 o 
   1   7   1       41.70       42.56      1.08 o 
   2   7   1     1919.87     1989.91     15.47 o 
   3   7   1        0.38        1.85      1.11 o 
   4   7   1      802.58      892.16     10.98 o 
   5   7   1       91.05       99.71      2.63 o 
   6   7   1      824.28      865.66      8.99 o 
   7   7   1        6.11        0.57      2.01 o 
   8   7   1       51.36       58.92      3.20 o 
   9   7   1       14.05        4.49      2.71 o 
  10   7   1        1.29       -0.73      2.85 o 
  11   7   1        0.32       -0.93      4.29 o 
  12   7   1       30.13       35.90      5.77 o 
 -12   8   1       11.15       12.37      4.95 o 
 -11   8   1       31.53       35.17      4.95 o 
 -10   8   1      107.48       97.74      4.85 o 
  -9   8   1       33.33       26.21      2.97 o 
  -8   8   1       52.26       59.45      3.95 o 
  -7   8   1     1066.92     1020.39     11.52 o 
  -6   8   1     1445.87     1377.58     17.33 o 
  -5   8   1       11.56       11.63      1.36 o 
  -4   8   1      893.08      951.81      7.58 o 
  -3   8   1       34.64       35.22      1.55 o 
  -2   8   1     1350.31     1434.10     11.43 o 
  -1   8   1       83.39       91.19      2.58 o 
   0   8   1      558.32      613.15      5.03 o 
   1   8   1      318.20      287.15      2.87 o 
   2   8   1      280.60      300.25      3.82 o 
   3   8   1      603.78      565.95      5.10 o 
   4   8   1        8.81       16.60      1.98 o 
   5   8   1       26.40       28.47      1.59 o 
   6   8   1       16.20       12.69      1.63 o 
   7   8   1      303.86      303.48      6.07 o 
   8   8   1       33.45       38.93      3.07 o 
   9   8   1       11.21        5.51      3.30 o 
  10   8   1        0.25        4.88      3.41 o 
  11   8   1        3.93        7.75      4.59 o 
 -11   9   1      701.65      772.65     16.67 o 
 -10   9   1        3.55       -2.19      3.32 o 
  -9   9   1      103.44       94.60      4.58 o 
  -8   9   1       72.50       64.92      3.32 o 
  -7   9   1       12.24       10.00      2.50 o 
  -6   9   1     1517.34     1444.21     12.95 o 
  -5   9   1       87.86       92.06      2.51 o 
  -4   9   1     2200.66     2300.48     17.04 o 
  -3   9   1        2.73        3.63      1.05 o 
  -2   9   1      411.95      494.58      4.68 o 
  -1   9   1        3.23        5.49      0.95 o 
   0   9   1      639.79      692.65      5.65 o 
   1   9   1      748.72      797.90      7.10 o 
   2   9   1       40.21       26.69      1.25 o 
   3   9   1        7.61       10.07      1.11 o 
   4   9   1        1.74        0.51      1.27 o 
   5   9   1      875.51      904.10      9.54 o 
   6   9   1      576.17      578.92     10.51 o 
   7   9   1        3.22        8.29      3.30 o 
   8   9   1       89.99       87.22      3.66 o 
   9   9   1       16.64       21.99      4.83 o 
  10   9   1      150.34      131.36     12.84 o 
  11   9   1        1.43       -4.45      4.45 o 
 -11  10   1      123.53      108.32      6.76 o 
 -10  10   1        5.73       14.47      4.62 o 
  -9  10   1       18.33       23.72      3.59 o 
  -8  10   1      296.84      310.85      7.18 o 
  -7  10   1        0.04        0.62      2.70 o 
  -6  10   1       56.35       58.28      4.43 o 
  -5  10   1      956.54      923.17      9.74 o 
  -4  10   1        1.74       -0.49      1.15 o 
  -3  10   1       42.16       64.28      1.89 o 
  -2  10   1      675.04      673.41      6.00 o 
  -1  10   1      144.91      153.65      2.35 o 
   0  10   1      108.78      112.62      2.14 o 
   1  10   1        3.43        5.03      1.07 o 
   2  10   1       72.69       69.30      1.79 o 
   3  10   1      566.60      535.60      5.10 o 
   4  10   1        0.71        1.00      1.58 o 
   5  10   1      152.61      145.71      3.23 o 
   6  10   1      238.44      228.63      5.05 o 
   7  10   1      265.67      251.37      5.59 o 
   8  10   1      194.97      187.42      8.30 o 
   9  10   1       66.60       62.07      5.11 o 
  10  10   1       31.16       28.50      4.92 o 
  11  10   1       49.98       44.01      5.61 o 
 -11  11   1       11.55        9.03      4.78 o 
 -10  11   1      246.22      285.84     10.74 o 
  -9  11   1       31.34       20.81      4.29 o 
  -8  11   1       48.20       44.32      3.75 o 
  -7  11   1      141.74      142.66      5.03 o 
  -6  11   1       16.87       20.26      2.97 o 
  -5  11   1      133.78      137.26      3.27 o 
  -4  11   1      198.07      209.77      3.23 o 
  -3  11   1     1185.77     1194.93     10.68 o 
  -2  11   1       13.07       12.67      1.35 o 
  -1  11   1      528.32      537.63      5.42 o 
   0  11   1      490.19      505.88      4.84 o 
   1  11   1       34.54       36.00      1.46 o 
   2  11   1      632.46      621.56      5.77 o 
   3  11   1       28.38       35.59      1.84 o 
   4  11   1       83.86      105.88      3.33 o 
   5  11   1        2.05        2.62      2.32 o 
   6  11   1      336.76      345.16      6.33 o 
   7  11   1      149.52      154.42      5.38 o 
   8  11   1      384.17      409.38      8.35 o 
   9  11   1        7.13        5.14      4.25 o 
  10  11   1       30.10       32.44      5.11 o 
 -10  12   1       23.32       26.05      4.78 o 
  -9  12   1      126.86      134.41      6.91 o 
  -8  12   1       75.73       75.36      4.40 o 
  -7  12   1      487.78      494.80      9.24 o 
  -6  12   1        7.78        7.78      3.01 o 
  -5  12   1       66.28       52.12      2.38 o 
  -4  12   1        0.48       -0.68      1.87 o 
  -3  12   1      479.70      477.68      5.61 o 
  -2  12   1        0.25       -0.35      0.98 o 
  -1  12   1       43.77       42.24      1.76 o 
   0  12   1        1.03        1.87      1.15 o 
   1  12   1     1462.95     1442.03     11.78 o 
   2  12   1      268.77      245.08      3.70 o 
   3  12   1      936.67      920.49      9.46 o 
   4  12   1      271.62      260.71      5.30 o 
   5  12   1      571.06      543.75     11.18 o 
   6  12   1      456.82      422.51     15.96 o 
   7  12   1       42.06       44.78      3.75 o 
   8  12   1        7.81       12.90      4.04 o 
   9  12   1       95.38       87.46      9.57 o 
  10  12   1       91.82       90.49      6.25 o 
 -10  13   1       83.69       75.27      5.77 o 
  -9  13   1       25.01       30.71      7.70 o 
  -8  13   1      125.86      121.41      6.54 o 
  -7  13   1        8.94        8.67      3.21 o 
  -6  13   1        2.80        2.09      3.80 o 
  -5  13   1       57.75       62.55      4.18 o 
  -4  13   1      104.37       84.60      3.30 o 
  -3  13   1      313.59      301.50      5.26 o 
  -2  13   1        5.07        6.66      2.08 o 
  -1  13   1      372.83      332.76      4.92 o 
   0  13   1      194.12      180.03      3.07 o 
   1  13   1        2.60        2.86      1.77 o 
   2  13   1      237.77      214.06      3.93 o 
   3  13   1      111.30      104.15      3.36 o 
   4  13   1       65.67       66.08      3.57 o 
   5  13   1       10.64        6.80      2.94 o 
   6  13   1      289.21      291.16      6.89 o 
   7  13   1        5.21        9.86      3.92 o 
   8  13   1       44.47       47.76      4.92 o 
   9  13   1      300.49      282.25      9.04 o 
  -9  14   1        9.03        4.27      8.17 o 
  -8  14   1       24.46       26.94      4.59 o 
  -7  14   1        4.17       11.21      3.96 o 
  -6  14   1      362.01      371.63     11.67 o 
  -5  14   1        1.13        0.99      2.94 o 
  -4  14   1        1.77        1.98      2.89 o 
  -3  14   1       31.36       29.91      2.40 o 
  -2  14   1      597.37      585.93      8.15 o 
  -1  14   1        1.56       -1.22      2.15 o 
   0  14   1      204.09      182.78      3.42 o 
   1  14   1      340.71      318.62      5.53 o 
   2  14   1      335.76      330.09      8.90 o 
   3  14   1       31.49       33.65      2.44 o 
   4  14   1      147.09      134.79      4.92 o 
   5  14   1       45.35       40.72      3.57 o 
   6  14   1        0.12       -3.59      3.59 o 
   7  14   1       82.20       84.82      5.38 o 
   8  14   1        1.84        1.83      4.25 o 
   9  14   1       57.38       58.18      5.38 o 
  -8  15   1       16.51       12.95      4.45 o 
  -7  15   1       73.78       72.69      5.28 o 
  -6  15   1       78.79       82.60      5.28 o 
  -5  15   1        0.85        4.20      3.14 o 
  -4  15   1        5.38        8.16      3.46 o 
  -3  15   1      222.69      212.00      4.69 o 
  -2  15   1        7.46       10.26      2.37 o 
  -1  15   1       60.54       53.80      3.17 o 
   0  15   1       30.80       27.99      2.43 o 
   1  15   1       39.84       44.11      2.44 o 
   2  15   1        9.58       13.24      2.49 o 
   3  15   1      303.77      281.78      6.88 o 
   4  15   1        1.32        4.81      3.02 o 
   5  15   1      153.10      169.40      6.43 o 
   6  15   1       32.52       31.64      4.25 o 
   7  15   1       30.41       30.23      4.59 o 
   8  15   1        0.12        7.71      4.04 o 
  -7  16   1       11.44       11.67      4.29 o 
  -6  16   1        0.23       -3.79      3.79 o 
  -5  16   1        2.49        2.33      3.63 o 
  -4  16   1       87.11       82.32      6.02 o 
  -3  16   1       31.46       28.58      3.23 o 
  -2  16   1     1042.85     1019.35     12.95 o 
  -1  16   1       99.85       93.84      3.83 o 
   0  16   1       56.59       52.02      3.03 o 
   1  16   1       16.75       17.52      2.29 o 
   2  16   1      627.19      616.39     10.41 o 
   3  16   1       11.72       10.20      3.05 o 
   4  16   1       60.63       53.63      4.59 o 
   5  16   1       21.46       15.43      3.92 o 
   6  16   1       64.51       65.93      5.25 o 
   7  16   1       57.78       55.51      5.05 o 
  -6  17   1        3.44        0.62      4.12 o 
  -5  17   1        4.49        3.92      4.67 o 
  -4  17   1        2.78        2.80      3.63 o 
  -3  17   1       39.06       35.71      3.59 o 
  -2  17   1       39.61       41.62      3.68 o 
  -1  17   1      875.77      865.41     10.31 o 
   0  17   1       30.82       27.09      2.74 o 
   1  17   1       95.75       92.75      3.72 o 
   2  17   1      142.82      146.41      4.51 o 
   3  17   1       91.39       85.53      5.05 o 
   4  17   1      197.31      181.90      7.05 o 
   5  17   1       47.79       53.86      7.47 o 
   6  17   1       36.27       37.86      4.71 o 
  -5  18   1        1.49       -3.96      3.96 o 
  -4  18   1       31.08       35.91      4.45 o 
  -3  18   1       11.40       10.44      4.12 o 
  -2  18   1        0.00       -1.71      2.74 o 
  -1  18   1       59.61       56.73      4.35 o 
   0  18   1       66.73       67.64      3.95 o 
   1  18   1       48.44       46.93      3.75 o 
   2  18   1       64.90       59.57      3.93 o 
   3  18   1        0.29        1.63      3.96 o 
   4  18   1       61.55       55.53      5.05 o 
   5  18   1        7.10       14.19      4.25 o 
  -3  19   1       38.82       45.25      4.78 o 
  -2  19   1      321.53      335.32      8.78 o 
  -1  19   1      131.30      132.74      8.87 o 
   0  19   1        0.19       -0.04      3.79 o 
   1  19   1       97.76       96.03      5.58 o 
   2  19   1        0.14        1.83      4.25 o 
   3  19   1       68.81       71.64      4.27 o 
 -13   0   2      224.18      251.19     13.07 o 
 -12   0   2       64.20       81.97     11.44 o 
 -11   0   2       50.22       42.90      4.78 o 
 -10   0   2     1917.22     1748.76     45.62 o 
  -9   0   2       45.85       33.41      2.94 o 
  -8   0   2      246.93      237.01      4.46 o 
  -7   0   2     1433.07     1582.71     18.03 o 
  -6   0   2     2965.51     3342.24     36.24 o 
  -5   0   2     1435.80     1604.76     14.64 o 
  -4   0   2      142.22      166.81      2.56 o 
  -3   0   2      445.90      468.00      5.21 o 
  -2   0   2     3042.39     3210.20     34.32 o 
  -1   0   2     4644.44     4427.98     54.81 o 
   0   0   2    11984.17    11524.84    141.61 o 
   1   0   2     1906.02     1809.60     22.37 o 
   2   0   2      148.39      152.30      2.68 o 
   3   0   2     4058.49     4083.92     39.13 o 
   4   0   2     1360.72     1374.76     15.52 o 
   5   0   2      876.23      790.38      9.62 o 
   6   0   2     5457.89     5567.40     59.88 o 
   7   0   2      130.87      108.47      3.88 o 
   8   0   2      775.09      671.52     18.96 o 
   9   0   2      507.31      498.89     13.93 o 
  10   0   2       18.89       21.57      3.45 o 
  11   0   2      113.64      120.92      9.80 o 
  12   0   2       25.97       23.34      7.47 o 
 -13   1   2      124.49      135.27     17.74 o 
 -12   1   2        6.41        2.15      3.68 o 
 -11   1   2       45.88       53.25      3.61 o 
 -10   1   2       19.94       24.60      1.92 o 
  -9   1   2      531.38      513.83      5.68 o 
  -8   1   2      303.71      285.56      3.75 o 
  -7   1   2     1300.55     1285.54     11.34 o 
  -6   1   2      127.57      104.90      1.96 o 
  -5   1   2      445.27      460.44      3.69 o 
  -4   1   2      380.78      393.50      3.19 o 
  -3   1   2     3001.48     2922.85     18.95 o 
  -2   1   2    13144.67    13096.64     93.29 o 
  -1   1   2      397.11      379.80      3.22 o 
   0   1   2      292.10      254.76      2.13 o 
   1   1   2      596.51      541.70      4.39 o 
   2   1   2       16.51        9.50      1.04 o 
   3   1   2     1356.94     1340.88      9.45 o 
   4   1   2      392.41      368.64      4.29 o 
   5   1   2      117.84      151.54      2.34 o 
   6   1   2       10.77       19.89      1.28 o 
   7   1   2      829.16      823.70      7.90 o 
   8   1   2      729.45      694.22      7.63 o 
   9   1   2      623.22      644.76      7.39 o 
  10   1   2      118.13      119.54      3.62 o 
  11   1   2      177.62      169.59      7.71 o 
  12   1   2       17.75       13.87      5.11 o 
 -13   2   2       35.29       39.49      5.61 o 
 -12   2   2      201.30      196.95      6.64 o 
 -11   2   2       69.58       70.22      3.28 o 
 -10   2   2      223.78      204.11      4.35 o 
  -9   2   2      411.66      415.17      4.98 o 
  -8   2   2        7.43        7.59      1.71 o 
  -7   2   2       91.43      100.58      2.34 o 
  -6   2   2      589.58      627.99      5.34 o 
  -5   2   2        8.53       15.75      1.07 o 
  -4   2   2      177.22      162.48      1.88 o 
  -3   2   2     6392.69     6349.92     42.77 o 
  -2   2   2      991.35     1074.21      7.97 o 
  -1   2   2      287.75      313.93      2.47 o 
   0   2   2    13310.22    13335.92    142.52 o 
   1   2   2       51.44       62.22      2.08 o 
   2   2   2     1474.12     1466.77     11.43 o 
   3   2   2       61.27       43.67      1.22 o 
   4   2   2       90.92      121.84      1.99 o 
   5   2   2      317.53      264.81      3.85 o 
   6   2   2       43.53       29.13      1.43 o 
   7   2   2      455.14      391.55      4.53 o 
   8   2   2      139.66      122.66      2.96 o 
   9   2   2       30.22       28.50      2.47 o 
  10   2   2       14.94       15.02      3.30 o 
  11   2   2        0.16       -2.94      2.94 o 
  12   2   2        1.58        0.34      4.78 o 
 -13   3   2       17.58       10.74      5.28 o 
 -12   3   2       11.86       18.12      3.18 o 
 -11   3   2      180.15      156.24      4.54 o 
 -10   3   2      259.99      256.05      5.30 o 
  -9   3   2        8.41        8.52      1.68 o 
  -8   3   2      218.75      205.39      3.29 o 
  -7   3   2       11.07       13.55      1.28 o 
  -6   3   2      450.22      475.95      4.34 o 
  -5   3   2       60.87       80.56      1.90 o 
  -4   3   2     3245.31     3225.02     23.29 o 
  -3   3   2     1906.72     1838.32     12.74 o 
  -2   3   2      189.65      212.02      2.04 o 
  -1   3   2      353.70      392.39      2.98 o 
   0   3   2     1566.83     1574.29     12.88 o 
   1   3   2    10609.51    10853.09     77.12 o 
   2   3   2       80.29       75.60      1.73 o 
   3   3   2      398.84      395.66      3.70 o 
   4   3   2       44.63       40.61      1.30 o 
   5   3   2      433.14      467.48      4.73 o 
   6   3   2      450.26      465.88      4.90 o 
   7   3   2       17.77       12.15      1.38 o 
   8   3   2     1427.73     1302.04     12.80 o 
   9   3   2      180.32      164.00      3.66 o 
  10   3   2      302.53      320.19      8.22 o 
  11   3   2       23.03       35.76      3.78 o 
  12   3   2       50.85       48.25      7.70 o 
 -13   4   2        5.78        2.44      5.11 o 
 -12   4   2        1.75        3.25      3.03 o 
 -11   4   2       36.40       34.16      3.57 o 
 -10   4   2      136.92      127.01      4.16 o 
  -9   4   2      100.73       93.45      2.70 o 
  -8   4   2       48.24       41.08      1.88 o 
  -7   4   2       61.51       77.32      1.95 o 
  -6   4   2        3.09        6.80      1.05 o 
  -5   4   2     1237.81     1301.52      9.90 o 
  -4   4   2       54.05       31.29      1.27 o 
  -3   4   2     1384.83     1350.38     10.69 o 
  -2   4   2     1493.05     1501.92     10.42 o 
  -1   4   2     5396.07     5257.71     35.36 o 
   0   4   2     3486.80     3516.52     23.69 o 
   1   4   2     1755.61     1723.42     12.43 o 
   2   4   2     3448.63     3590.93     24.34 o 
   3   4   2     1125.92     1196.58      9.63 o 
   4   4   2      136.86      114.82      4.04 o 
   5   4   2      618.91      651.45      6.79 o 
   6   4   2       46.50       35.24      1.44 o 
   7   4   2      120.22      115.77      3.10 o 
   8   4   2     1089.64      971.89     11.19 o 
   9   4   2        6.61        6.14      2.60 o 
  10   4   2      215.47      196.81      5.39 o 
  11   4   2      342.44      352.91      8.06 o 
  12   4   2       21.38       31.81      5.58 o 
 -13   5   2        1.49        5.84      4.95 o 
 -12   5   2       73.98       64.56      4.45 o 
 -11   5   2      123.36      111.03      5.46 o 
 -10   5   2        0.26       -0.81      2.32 o 
  -9   5   2      603.18      540.67      6.40 o 
  -8   5   2      955.44      922.30      8.76 o 
  -7   5   2       61.84       60.88      1.65 o 
  -6   5   2     1079.59     1148.43      8.99 o 
  -5   5   2      255.14      250.01      2.83 o 
  -4   5   2     3637.70     3954.07     30.17 o 
  -3   5   2      514.42      454.09      4.51 o 
  -2   5   2     3780.27     3852.71     27.46 o 
  -1   5   2       83.19       70.44      1.30 o 
   0   5   2     1507.63     1611.16     11.07 o 
   1   5   2       35.29       48.99      1.51 o 
   2   5   2     2143.53     2322.06     15.94 o 
   3   5   2      513.49      495.43      4.85 o 
   4   5   2      357.10      342.20      3.89 o 
   5   5   2     1077.33     1070.35     11.39 o 
   6   5   2       10.15        8.09      1.59 o 
   7   5   2      206.13      192.23      3.76 o 
   8   5   2      132.00      105.49      3.87 o 
   9   5   2        0.07       -1.58      2.55 o 
  10   5   2        5.37        9.24      2.94 o 
  11   5   2        0.76       -2.81      2.94 o 
  12   5   2      105.77      105.76      7.09 o 
 -13   6   2      202.17      215.92      9.40 o 
 -12   6   2       39.79       38.45      4.11 o 
 -11   6   2       54.10       56.38      4.22 o 
 -10   6   2       14.82       18.35      2.91 o 
  -9   6   2       16.04       12.59      2.33 o 
  -8   6   2       11.82       11.12      1.39 o 
  -7   6   2      127.30      150.19      2.36 o 
  -6   6   2     1066.31     1077.35      8.58 o 
  -5   6   2      121.86      132.23      2.39 o 
  -4   6   2      931.37      947.20      7.94 o 
  -3   6   2        1.04        0.36      0.71 o 
  -2   6   2       15.42        8.49      0.95 o 
  -1   6   2     2925.66     3163.50     24.04 o 
   0   6   2      282.90      314.44      2.85 o 
   1   6   2      666.72      687.29      5.17 o 
   2   6   2      140.56      195.73      3.27 o 
   3   6   2     2771.69     3091.03     25.38 o 
   4   6   2       27.41       23.47      1.48 o 
   5   6   2      461.92      452.96      5.80 o 
   6   6   2      746.64      698.59     10.06 o 
   7   6   2      978.50      915.04     11.90 o 
   8   6   2       18.64       18.73      2.72 o 
   9   6   2        9.26        7.85      2.79 o 
  10   6   2       22.95       23.18      5.01 o 
  11   6   2       24.10       30.16      3.49 o 
  12   6   2        0.48       -0.93      7.00 o 
 -12   7   2        3.00        0.42      4.45 o 
 -11   7   2       66.76       58.20      4.49 o 
 -10   7   2      177.09      175.62      6.11 o 
  -9   7   2        0.33       -1.91      2.32 o 
  -8   7   2      256.96      252.63      4.75 o 
  -7   7   2      508.60      499.70      5.64 o 
  -6   7   2     2993.33     3021.79     23.25 o 
  -5   7   2        0.83        4.39      1.29 o 
  -4   7   2       52.58       71.78      1.80 o 
  -3   7   2     1206.33     1226.51     11.01 o 
  -2   7   2        8.34        1.54      0.95 o 
  -1   7   2      409.12      466.75      3.98 o 
   0   7   2        7.85       13.39      0.93 o 
   1   7   2      971.25     1036.77      7.47 o 
   2   7   2     4265.01     4686.18     35.49 o 
   3   7   2      958.61     1006.39      8.96 o 
   4   7   2      205.59      224.99      3.19 o 
   5   7   2      115.66      123.65      4.79 o 
   6   7   2        1.98        3.44      1.54 o 
   7   7   2       47.47       47.81      2.91 o 
   8   7   2      130.06      127.14      5.01 o 
   9   7   2        0.06        2.80      3.77 o 
  10   7   2      793.32      841.54     12.12 o 
  11   7   2      217.52      230.11      8.58 o 
 -12   8   2      131.74      135.14      7.42 o 
 -11   8   2       23.81       32.73      4.95 o 
 -10   8   2        5.40        9.74      3.41 o 
  -9   8   2      112.06      115.96      8.29 o 
  -8   8   2      213.74      220.08      5.54 o 
  -7   8   2      101.66       98.39      3.25 o 
  -6   8   2       32.90       39.37      1.88 o 
  -5   8   2     1308.26     1291.00     10.05 o 
  -4   8   2      165.94      202.91      2.60 o 
  -3   8   2      658.18      681.82      5.63 o 
  -2   8   2      116.40       91.71      1.75 o 
  -1   8   2      592.16      501.44      4.32 o 
   0   8   2      467.99      426.02      3.76 o 
   1   8   2        1.80        8.45      0.96 o 
   2   8   2     1404.45     1474.59     11.02 o 
   3   8   2       22.57       25.05      1.34 o 
   4   8   2      125.28      107.51      2.84 o 
   5   8   2      306.94      304.56      5.25 o 
   6   8   2     1848.13     1857.60     17.47 o 
   7   8   2       16.29       23.67      3.23 o 
   8   8   2       41.88       33.50      3.01 o 
   9   8   2      275.15      289.40      8.96 o 
  10   8   2       15.89       15.62      4.59 o 
  11   8   2       49.13       42.06      5.44 o 
 -12   9   2       34.62       37.70      5.61 o 
 -11   9   2       57.81       70.25      5.77 o 
 -10   9   2      206.29      225.51      6.65 o 
  -9   9   2      132.43      145.28      6.80 o 
  -8   9   2      487.60      493.15      8.98 o 
  -7   9   2     1125.70     1100.75     12.31 o 
  -6   9   2      401.09      386.53      4.76 o 
  -5   9   2      881.42      848.91      7.47 o 
  -4   9   2      484.99      534.86      5.14 o 
  -3   9   2      395.43      415.95      3.93 o 
  -2   9   2      233.55      224.51      2.65 o 
  -1   9   2      673.63      722.28      5.87 o 
   0   9   2        0.10        0.21      1.11 o 
   1   9   2       93.70       74.61      1.56 o 
   2   9   2      840.88      873.57      7.35 o 
   3   9   2      143.84      135.74      2.48 o 
   4   9   2       16.14       13.73      1.62 o 
   5   9   2      266.31      251.79      3.98 o 
   6   9   2      341.57      305.18      5.72 o 
   7   9   2       11.86        6.24      2.55 o 
   8   9   2        2.15        5.58      2.65 o 
   9   9   2      211.85      230.19      7.38 o 
  10   9   2      107.68       98.95      6.10 o 
  11   9   2       16.74       28.51      7.47 o 
 -11  10   2       69.30       84.23      6.10 o 
 -10  10   2       29.36       35.21      4.78 o 
  -9  10   2       42.81       40.62      3.77 o 
  -8  10   2      159.84      159.99      9.06 o 
  -7  10   2      559.08      540.28     11.80 o 
  -6  10   2      357.31      383.30      5.68 o 
  -5  10   2       48.10       44.52      2.03 o 
  -4  10   2      973.96      930.34      8.05 o 
  -3  10   2      644.22      603.20      5.30 o 
  -2  10   2     1170.46     1140.26      8.89 o 
  -1  10   2      273.06      331.74      3.31 o 
   0  10   2      283.39      250.53      2.81 o 
   1  10   2      174.06      167.03      2.18 o 
   2  10   2       43.91       42.69      1.41 o 
   3  10   2        1.71        5.12      1.35 o 
   4  10   2      104.36       96.09      2.62 o 
   5  10   2      184.83      163.12      3.70 o 
   6  10   2        2.65       -0.77      2.27 o 
   7  10   2       85.90       78.96      3.60 o 
   8  10   2        4.69        0.60      3.05 o 
   9  10   2        0.00        0.70      3.96 o 
  10  10   2        0.68       -2.39      4.12 o 
 -11  11   2        0.49        3.03      4.62 o 
 -10  11   2        4.67        1.40      4.29 o 
  -9  11   2       68.50       77.78      5.28 o 
  -8  11   2       39.14       43.89      3.86 o 
  -7  11   2      303.78      293.41      6.74 o 
  -6  11   2      307.51      281.70      6.46 o 
  -5  11   2        3.57        3.99      1.50 o 
  -4  11   2        4.27        2.28      1.32 o 
  -3  11   2       56.39       66.32      1.78 o 
  -2  11   2       70.27       64.26      1.66 o 
  -1  11   2      454.20      419.59      4.04 o 
   0  11   2       21.94       40.81      1.30 o 
   1  11   2       10.13        7.75      1.24 o 
   2  11   2       55.27       49.33      1.55 o 
   3  11   2       78.50       86.18      2.30 o 
   4  11   2        0.19        1.15      1.91 o 
   5  11   2       39.58       47.33      2.99 o 
   6  11   2       43.04       37.76      2.99 o 
   7  11   2        1.65       -0.33      3.71 o 
   8  11   2      103.03      112.08      6.30 o 
   9  11   2       25.66       34.98      4.78 o 
  10  11   2        0.34       -2.28      4.59 o 
 -10  12   2       35.30       38.97      5.28 o 
  -9  12   2        0.00       -2.57      7.24 o 
  -8  12   2      121.38      120.14      5.21 o 
  -7  12   2        0.84        4.51      3.23 o 
  -6  12   2        2.06        2.65      2.70 o 
  -5  12   2      172.91      161.41      4.38 o 
  -4  12   2      324.06      319.73      6.13 o 
  -3  12   2       73.47       71.76      2.13 o 
  -2  12   2      175.04      191.49      2.72 o 
  -1  12   2      197.60      197.71      2.76 o 
   0  12   2        7.39        3.80      1.15 o 
   1  12   2      109.46      103.50      2.67 o 
   2  12   2      316.68      290.57      4.12 o 
   3  12   2      119.30      117.72      3.31 o 
   4  12   2        7.22        6.24      2.00 o 
   5  12   2      492.58      472.97      8.52 o 
   6  12   2       43.98       38.64      3.57 o 
   7  12   2        7.70       14.16      3.21 o 
   8  12   2       32.80       41.34      4.67 o 
   9  12   2        4.84        4.09      4.12 o 
 -10  13   2       23.18       28.56      5.84 o 
  -9  13   2      294.01      308.82     10.04 o 
  -8  13   2        1.09        6.93      4.12 o 
  -7  13   2       62.66       55.97      3.93 o 
  -6  13   2        3.75        5.29      2.97 o 
  -5  13   2       77.27       81.76      3.95 o 
  -4  13   2       19.07       11.98      2.83 o 
  -3  13   2       67.17       58.06      2.75 o 
  -2  13   2       15.80       11.97      1.95 o 
  -1  13   2       91.00       86.51      2.88 o 
   0  13   2      133.31      130.49      2.62 o 
   1  13   2      388.01      357.20      6.30 o 
   2  13   2      158.12      135.44      3.24 o 
   3  13   2      706.12      697.57     13.68 o 
   4  13   2       63.01       56.73      3.44 o 
   5  13   2        0.82       -1.57      2.81 o 
   6  13   2       58.77       67.25      3.98 o 
   7  13   2       88.83       83.59      5.25 o 
   8  13   2        1.76        1.01      4.04 o 
   9  13   2       19.58       15.86      4.59 o 
  -9  14   2      162.07      182.04      7.75 o 
  -8  14   2      120.69      105.99      5.94 o 
  -7  14   2       66.75       47.11      4.78 o 
  -6  14   2      101.08       96.75      5.42 o 
  -5  14   2      418.02      422.20      8.08 o 
  -4  14   2       32.13       33.63      2.44 o 
  -3  14   2       65.98       67.89      2.88 o 
  -2  14   2      804.85      841.30     10.79 o 
  -1  14   2       18.62       21.21      2.32 o 
   0  14   2       27.00       24.07      1.91 o 
   1  14   2      516.40      533.25      7.56 o 
   2  14   2      178.74      171.90      5.30 o 
   3  14   2       56.42       52.51      3.57 o 
   4  14   2      267.17      262.48      6.42 o 
   5  14   2        1.93        3.67      2.94 o 
   6  14   2      117.35      134.79      6.17 o 
   7  14   2      299.32      320.12      9.80 o 
   8  14   2        3.12        5.15      4.12 o 
  -8  15   2       10.74        9.49      4.45 o 
  -7  15   2       21.70       15.91      4.29 o 
  -6  15   2        4.51        0.91      5.84 o 
  -5  15   2       86.59       93.22      4.77 o 
  -4  15   2      260.20      232.96      7.59 o 
  -3  15   2      172.36      153.82      4.22 o 
  -2  15   2      128.10      128.45      4.70 o 
  -1  15   2      170.84      169.66      4.35 o 
   0  15   2      486.50      467.09      6.42 o 
   1  15   2       88.10       80.70      2.95 o 
   2  15   2      462.37      482.60      7.31 o 
   3  15   2        2.27        1.87      2.81 o 
   4  15   2      254.05      244.09      6.08 o 
   5  15   2        9.20        6.58      3.92 o 
   6  15   2        7.59        5.57      4.04 o 
   7  15   2        2.32       -0.37      3.79 o 
  -8  16   2       34.51       38.91      8.87 o 
  -7  16   2        4.54       -0.23      3.97 o 
  -6  16   2        3.04        0.23      3.96 o 
  -5  16   2       39.34       37.10      4.29 o 
  -4  16   2       35.26       26.49      3.41 o 
  -3  16   2       15.37       11.71      3.14 o 
  -2  16   2       22.72       25.81      2.68 o 
  -1  16   2      652.63      640.08      8.10 o 
   0  16   2        0.29        0.85      2.32 o 
   1  16   2        8.37        5.05      2.34 o 
   2  16   2       26.08       23.57      3.29 o 
   3  16   2       12.81        9.90      3.17 o 
   4  16   2        1.73        3.35      6.54 o 
   5  16   2      364.13      390.05     11.67 o 
   6  16   2       39.37       35.78      4.48 o 
   7  16   2       55.73       57.65      5.84 o 
  -6  17   2       26.98       36.61      4.78 o 
  -5  17   2       48.34       40.20      4.62 o 
  -4  17   2      152.37      159.26      6.76 o 
  -3  17   2        0.83        1.36      3.05 o 
  -2  17   2       89.33       87.87      6.18 o 
  -1  17   2       73.98       83.50      3.16 o 
   0  17   2       22.53       23.52      2.72 o 
   1  17   2        0.41        0.26      3.80 o 
   2  17   2      314.04      320.06      6.13 o 
   3  17   2       12.65       12.00      3.70 o 
   4  17   2       25.75       27.77      8.87 o 
   5  17   2       22.90       21.30      4.37 o 
  -5  18   2       31.04       43.35      7.47 o 
  -4  18   2      170.84      192.24      7.42 o 
  -3  18   2       21.17       20.37      4.29 o 
  -2  18   2      136.20      153.28      4.92 o 
  -1  18   2        8.99       10.32      2.79 o 
   0  18   2       80.82       82.26      4.18 o 
   1  18   2       16.11       15.05      3.21 o 
   2  18   2       63.03       63.63      3.72 o 
   3  18   2       67.38       74.15      5.05 o 
   4  18   2       70.54       71.85      5.16 o 
  -3  19   2       11.02       16.95      4.45 o 
  -2  19   2       76.42       74.95      4.38 o 
  -1  19   2        2.80        2.10      4.90 o 
   0  19   2        7.22        2.55      3.92 o 
   1  19   2      201.02      190.09      7.38 o 
   2  19   2        4.76       -1.94      4.04 o 
 -13   1   3       18.60       23.34      5.11 o 
 -12   1   3        0.39        0.52      3.23 o 
 -11   1   3        4.40       12.17      3.50 o 
 -10   1   3       41.03       44.86      2.33 o 
  -9   1   3      158.11      160.84      3.45 o 
  -8   1   3        3.57        3.56      1.37 o 
  -7   1   3       58.71       66.20      2.65 o 
  -6   1   3     1756.94     1812.07     14.36 o 
  -5   1   3      227.74      238.67      3.01 o 
  -4   1   3     4743.99     4671.55     31.58 o 
  -3   1   3      727.30      738.61      5.74 o 
  -2   1   3    11079.83    10957.85     88.64 o 
  -1   1   3      283.15      284.46      2.57 o 
   0   1   3     7706.49     7558.04     57.09 o 
   1   1   3     2823.01     2996.94     21.41 o 
   2   1   3        6.34       10.73      1.00 o 
   3   1   3      149.75      167.50      2.59 o 
   4   1   3      247.93      286.25      3.14 o 
   5   1   3      669.07      655.25      5.85 o 
   6   1   3      303.40      291.82      3.51 o 
   7   1   3      108.55      111.05      4.19 o 
   8   1   3        0.03       -0.99      1.69 o 
   9   1   3      757.00      737.09      8.98 o 
  10   1   3        2.67        3.42      2.94 o 
  11   1   3        0.55       -4.25      4.25 o 
  12   1   3       11.15        8.52      5.11 o 
 -13   2   3        9.12        5.63      4.92 o 
 -12   2   3       61.63       54.81      4.49 o 
 -11   2   3        2.56        7.54      2.91 o 
 -10   2   3      210.40      211.29      5.43 o 
  -9   2   3       78.58       76.65      2.32 o 
  -8   2   3      722.21      673.86      6.71 o 
  -7   2   3      485.26      508.17      4.95 o 
  -6   2   3      295.26      310.25      3.26 o 
  -5   2   3      477.31      482.15      4.05 o 
  -4   2   3      766.07      937.53      7.26 o 
  -3   2   3      520.83      563.72      4.48 o 
  -2   2   3    15812.09    15910.37    113.11 o 
  -1   2   3    48093.20    46573.02    698.41 o 
   0   2   3      326.03      341.42      3.00 o 
   1   2   3    12747.68    12837.52     91.20 o 
   2   2   3     1263.30     1147.03      9.10 o 
   3   2   3       63.33       65.71      1.75 o 
   4   2   3      664.92      751.50      6.41 o 
   5   2   3      324.72      351.01      3.69 o 
   6   2   3      190.65      192.87      2.94 o 
   7   2   3      166.09      163.58      3.22 o 
   8   2   3       67.62       80.87      2.59 o 
   9   2   3       34.13       36.45      2.41 o 
  10   2   3       15.71       16.77      3.28 o 
  11   2   3       11.54       10.09      4.78 o 
  12   2   3        3.72        1.17      4.95 o 
 -13   3   3        1.23        2.00      5.11 o 
 -12   3   3       92.80       92.61      5.03 o 
 -11   3   3      241.29      233.41      4.99 o 
 -10   3   3       46.83       37.73      2.64 o 
  -9   3   3      518.81      509.35      5.71 o 
  -8   3   3      370.84      382.64      4.53 o 
  -7   3   3       13.45       18.57      1.36 o 
  -6   3   3     1202.67     1213.01      9.42 o 
  -5   3   3       58.18       28.34      1.18 o 
  -4   3   3      434.12      342.68      3.30 o 
  -3   3   3     2637.54     2725.73     19.66 o 
  -2   3   3      362.22      447.16      3.51 o 
  -1   3   3    20952.96    20921.70    148.03 o 
   0   3   3       24.43       14.09      1.40 o 
   1   3   3      115.72      121.77      1.63 o 
   2   3   3     2960.21     2930.01     22.34 o 
   3   3   3     4667.79     5032.42     38.11 o 
   4   3   3      234.31      252.44      3.03 o 
   5   3   3     1234.20     1246.19     10.88 o 
   6   3   3     1755.25     1717.40     14.79 o 
   7   3   3       36.73       38.02      2.08 o 
   8   3   3        0.62        1.09      1.72 o 
   9   3   3      250.32      245.15      8.50 o 
  10   3   3      136.15      129.74      5.11 o 
  11   3   3      191.70      203.34      6.51 o 
  12   3   3        3.25        3.83      4.78 o 
 -13   4   3       49.41       56.27      6.30 o 
 -12   4   3       33.17       32.60      3.91 o 
 -11   4   3       25.76       22.65      3.43 o 
 -10   4   3       70.79       64.37      3.03 o 
  -9   4   3      344.99      312.03      4.52 o 
  -8   4   3     1011.76      945.65      8.85 o 
  -7   4   3        3.05        5.34      1.24 o 
  -6   4   3      119.74      127.35      3.14 o 
  -5   4   3      115.15      104.30      2.13 o 
  -4   4   3      337.64      393.52      3.85 o 
  -3   4   3        0.89        0.78      0.91 o 
  -2   4   3       25.66       36.49      1.39 o 
  -1   4   3     1658.10     1598.79     11.01 o 
   0   4   3      597.62      613.21      6.59 o 
   1   4   3     1297.90     1412.55     10.32 o 
   2   4   3     9375.00     9847.33     74.22 o 
   3   4   3     5251.34     5954.37     44.96 o 
   4   4   3       46.38       30.34      1.27 o 
   5   4   3      523.78      532.50      5.71 o 
   6   4   3        2.57        7.74      1.24 o 
   7   4   3      712.26      749.60      7.34 o 
   8   4   3      752.52      737.07      8.76 o 
   9   4   3      388.29      408.48      8.29 o 
  10   4   3       94.78       90.16      3.94 o 
  11   4   3      163.30      157.19      6.90 o 
  12   4   3       19.98       28.86      7.24 o 
 -13   5   3       66.62       81.69      6.60 o 
 -12   5   3       41.59       41.59      4.03 o 
 -11   5   3      144.38      138.99      4.94 o 
 -10   5   3      247.00      236.91      4.95 o 
  -9   5   3        2.74        1.88      1.70 o 
  -8   5   3      218.17      217.77      3.66 o 
  -7   5   3     1390.35     1416.48     11.02 o 
  -6   5   3      501.46      529.79      4.79 o 
  -5   5   3     1218.23     1186.32      9.78 o 
  -4   5   3      526.13      545.86      5.37 o 
  -3   5   3        4.50        6.91      1.03 o 
  -2   5   3      655.45      732.00      5.73 o 
  -1   5   3      120.45       76.96      1.80 o 
   0   5   3      241.81      213.99      2.46 o 
   1   5   3     3245.87     3517.08     23.84 o 
   2   5   3      287.77      275.84      2.69 o 
   3   5   3     3800.25     3631.97     27.62 o 
   4   5   3      119.69      104.99      5.39 o 
   5   5   3      153.58      136.28      3.24 o 
   6   5   3       57.59       50.43      2.03 o 
   7   5   3      525.24      479.50      6.55 o 
   8   5   3      218.70      222.28      5.01 o 
   9   5   3        2.56        1.43      3.57 o 
  10   5   3        0.10        3.96      2.89 o 
  11   5   3       53.16       51.37      4.38 o 
 -13   6   3       53.57       69.83      6.54 o 
 -12   6   3       45.05       57.59      5.65 o 
 -11   6   3      730.65      759.62     12.84 o 
 -10   6   3      103.27      111.12      4.25 o 
  -9   6   3      747.25      734.45     10.92 o 
  -8   6   3       12.35        6.00      1.57 o 
  -7   6   3      363.08      342.95      3.69 o 
  -6   6   3       12.50       16.11      1.42 o 
  -5   6   3      717.65      686.23      6.23 o 
  -4   6   3      843.02      862.23      7.88 o 
  -3   6   3      653.15      744.38      6.37 o 
  -2   6   3      349.43      423.64      3.94 o 
  -1   6   3      382.91      471.79      4.17 o 
   0   6   3     6893.77     6879.71     51.71 o 
   1   6   3       23.18       22.50      0.90 o 
   2   6   3      553.14      651.73      5.56 o 
   3   6   3      213.82      217.22      3.33 o 
   4   6   3      509.85      532.46      5.77 o 
   5   6   3        0.06       -0.97      1.39 o 
   6   6   3       12.23        6.72      1.80 o 
   7   6   3      152.38      160.16      4.46 o 
   8   6   3       11.00       11.59      2.55 o 
   9   6   3       27.04       24.85      3.02 o 
  10   6   3      129.74      144.27      5.10 o 
  11   6   3      157.49      190.08     12.84 o 
 -12   7   3       70.75       75.99      6.10 o 
 -11   7   3      147.15      146.39      5.66 o 
 -10   7   3       11.01       10.86      3.32 o 
  -9   7   3       79.17       85.48      3.16 o 
  -8   7   3        5.09       -1.02      1.38 o 
  -7   7   3        1.81        6.92      1.24 o 
  -6   7   3     2487.83     2516.70     19.89 o 
  -5   7   3      413.98      412.85      4.60 o 
  -4   7   3      124.17      113.40      2.36 o 
  -3   7   3     2445.36     2512.96     19.46 o 
  -2   7   3     1047.22     1098.33      8.91 o 
  -1   7   3        8.12        3.51      1.11 o 
   0   7   3      351.26      378.05      3.50 o 
   1   7   3      783.75      827.18      6.48 o 
   2   7   3        0.77        1.43      0.88 o 
   3   7   3      134.43       97.30      1.79 o 
   4   7   3      602.41      562.38      6.09 o 
   5   7   3       32.68       17.17      1.63 o 
   6   7   3       91.59       93.66      2.69 o 
   7   7   3       31.74       27.93      2.68 o 
   8   7   3        4.90        6.71      2.68 o 
   9   7   3       90.47       84.46      3.85 o 
  10   7   3       26.57       31.36      3.40 o 
  11   7   3       51.77       58.83      7.94 o 
 -12   8   3        5.86       -1.53      4.59 o 
 -11   8   3        4.04        2.14      4.45 o 
 -10   8   3       51.80       46.64      4.72 o 
  -9   8   3       35.68       36.35      3.48 o 
  -8   8   3      163.67      150.87      3.92 o 
  -7   8   3      476.84      468.89      5.54 o 
  -6   8   3       66.62       77.17      2.25 o 
  -5   8   3      392.47      392.42      4.26 o 
  -4   8   3     1917.71     2121.32     16.77 o 
  -3   8   3      284.10      228.58      3.13 o 
  -2   8   3        2.25       -0.44      0.99 o 
  -1   8   3       25.85       11.17      1.00 o 
   0   8   3       97.75      129.85      2.14 o 
   1   8   3      160.20      152.22      2.23 o 
   2   8   3      471.10      517.08      4.70 o 
   3   8   3      631.55      652.53      6.32 o 
   4   8   3     1181.77     1187.14     11.45 o 
   5   8   3       65.74       62.25      2.33 o 
   6   8   3        0.14        2.77      1.94 o 
   7   8   3      382.48      396.63      6.82 o 
   8   8   3       52.00       51.34      3.31 o 
   9   8   3        0.56        0.91      2.93 o 
  10   8   3       56.23       63.05      5.58 o 
  11   8   3        1.10        0.47      6.54 o 
 -12   9   3       24.49       14.47      5.28 o 
 -11   9   3       44.32       37.55      5.37 o 
 -10   9   3       72.92       70.49      4.30 o 
  -9   9   3      126.61      125.55      6.28 o 
  -8   9   3      123.31      112.88      4.85 o 
  -7   9   3      217.42      214.71      2.97 o 
  -6   9   3     1330.11     1257.27     14.48 o 
  -5   9   3      910.48      920.10      9.37 o 
  -4   9   3        0.06        0.31      1.21 o 
  -3   9   3      167.63      181.39      2.58 o 
  -2   9   3      488.17      510.63      4.52 o 
  -1   9   3      272.19      306.78      3.06 o 
   0   9   3      635.20      719.08      5.83 o 
   1   9   3       99.26      115.09      1.82 o 
   2   9   3        2.66        9.13      1.08 o 
   3   9   3       38.28       29.79      1.52 o 
   4   9   3      307.52      324.70      4.27 o 
   5   9   3      262.14      234.11      4.30 o 
   6   9   3      164.45      180.92      4.56 o 
   7   9   3      446.49      446.12     12.40 o 
   8   9   3      151.74      143.82      4.79 o 
   9   9   3       58.90       56.56      7.94 o 
  10   9   3        3.74        4.75      4.59 o 
 -11  10   3       59.88       62.36      5.58 o 
 -10  10   3        0.98       -4.44      4.44 o 
  -9  10   3       67.52       65.84      4.22 o 
  -8  10   3        3.87        5.76      3.05 o 
  -7  10   3      199.06      173.92      5.46 o 
  -6  10   3        6.60        7.02      1.95 o 
  -5  10   3      113.17       96.07      2.77 o 
  -4  10   3      930.21      901.40      8.87 o 
  -3  10   3       72.89       81.17      1.91 o 
  -2  10   3       33.22       38.46      1.33 o 
  -1  10   3        3.02        5.94      1.01 o 
   0  10   3     2737.10     2881.94     19.85 o 
   1  10   3      759.82      818.47      6.66 o 
   2  10   3       71.16       56.58      1.80 o 
   3  10   3      287.14      288.29      4.63 o 
   4  10   3      468.12      470.89      5.55 o 
   5  10   3      109.88      125.01      3.50 o 
   6  10   3        4.26        0.18      2.37 o 
   7  10   3       15.35       17.30      2.75 o 
   8  10   3       99.04       92.00      4.57 o 
   9  10   3       11.78       10.42      4.25 o 
  10  10   3      307.12      344.02     10.17 o 
 -11  11   3        1.00       -3.06      4.45 o 
 -10  11   3        0.00       -4.20      4.29 o 
  -9  11   3        4.84       -1.40      3.96 o 
  -8  11   3        4.24       -2.62      3.14 o 
  -7  11   3      485.29      446.45      8.61 o 
  -6  11   3       73.34       89.00      3.17 o 
  -5  11   3       48.48       51.48      2.23 o 
  -4  11   3     1179.45     1166.58      9.85 o 
  -3  11   3       17.47       25.17      1.40 o 
  -2  11   3      273.11      265.53      3.11 o 
  -1  11   3        0.02        0.51      1.12 o 
   0  11   3     1600.74     1626.22     12.29 o 
   1  11   3        1.19        0.87      1.24 o 
   2  11   3      276.91      262.17      3.88 o 
   3  11   3       73.82       72.72      3.42 o 
   4  11   3     3984.01     3894.12     38.29 o 
   5  11   3       69.99       72.64      3.23 o 
   6  11   3       13.92       11.38      2.70 o 
   7  11   3       66.34       55.41      8.00 o 
   8  11   3       37.53       42.70      6.07 o 
   9  11   3       19.00       24.26      4.71 o 
  10  11   3        0.15       -2.70      4.37 o 
 -11  12   3        1.83        3.64      4.78 o 
 -10  12   3        3.47        9.86      4.45 o 
  -9  12   3      133.06      126.74      6.76 o 
  -8  12   3      391.18      414.82      8.53 o 
  -7  12   3       11.16        4.10      3.05 o 
  -6  12   3       48.32       48.95      3.48 o 
  -5  12   3       41.87       48.46      2.47 o 
  -4  12   3        1.43        0.06      1.61 o 
  -3  12   3      991.85      964.86      9.71 o 
  -2  12   3        9.72        7.83      1.31 o 
  -1  12   3      578.83      579.31      5.60 o 
   0  12   3      906.54      906.17      7.33 o 
   1  12   3       63.40       66.01      3.06 o 
   2  12   3      438.23      411.54      5.58 o 
   3  12   3      364.47      331.07      5.01 o 
   4  12   3      745.85      704.09      8.51 o 
   5  12   3        0.01       -1.01      2.75 o 
   6  12   3      142.48      142.01      5.08 o 
   7  12   3      148.54      146.56      6.38 o 
   8  12   3      252.84      246.51     13.07 o 
   9  12   3       53.59       49.50      5.05 o 
 -10  13   3        2.99       -0.83     10.74 o 
  -9  13   3        3.18        9.13      5.60 o 
  -8  13   3      111.93      102.99      7.24 o 
  -7  13   3        0.23       -0.14      3.55 o 
  -6  13   3       25.38       30.89      4.42 o 
  -5  13   3        5.14        2.93      2.32 o 
  -4  13   3      497.73      473.89      7.14 o 
  -3  13   3      133.12      135.35      6.20 o 
  -2  13   3        3.14        2.52      1.82 o 
  -1  13   3      123.14      104.30      2.61 o 
   0  13   3        8.00        9.70      1.45 o 
   1  13   3       43.94       44.51      2.02 o 
   2  13   3      164.83      157.89      3.56 o 
   3  13   3      111.06      115.98      3.85 o 
   4  13   3        2.73        1.00      2.81 o 
   5  13   3       20.49       17.33      3.09 o 
   6  13   3       13.70        8.44      3.70 o 
   7  13   3       10.75       11.91      4.04 o 
   8  13   3       13.13        6.72      4.14 o 
  -9  14   3       87.30      113.70     11.44 o 
  -8  14   3        0.05       -3.92      3.92 o 
  -7  14   3       99.32       99.42      5.77 o 
  -6  14   3       51.91       51.93      4.82 o 
  -5  14   3       66.22       60.16      3.73 o 
  -4  14   3      397.42      354.36      7.28 o 
  -3  14   3       80.13       70.41      2.93 o 
  -2  14   3      736.74      706.26      9.50 o 
  -1  14   3       19.60       16.82      1.94 o 
   0  14   3        6.68        4.93      1.76 o 
   1  14   3       13.36       17.21      1.94 o 
   2  14   3      241.46      243.31      4.88 o 
   3  14   3       22.56       18.13      2.94 o 
   4  14   3       12.47       14.47      3.00 o 
   5  14   3      100.36       76.21      5.64 o 
   6  14   3      105.90      103.42      5.83 o 
   7  14   3       17.86       15.77      6.30 o 
   8  14   3        0.43        2.87      4.25 o 
  -9  15   3       44.46       44.48      5.28 o 
  -8  15   3       79.82       92.64      6.30 o 
  -7  15   3        3.77        1.13      3.92 o 
  -6  15   3      320.00      338.43     10.27 o 
  -5  15   3        9.26       15.49      3.14 o 
  -4  15   3        7.89        7.14      2.94 o 
  -3  15   3       70.79       75.05      3.12 o 
  -2  15   3        0.03        2.15      2.32 o 
  -1  15   3      172.42      171.74      3.96 o 
   0  15   3       83.24       86.13      2.97 o 
   1  15   3        5.41        0.28      1.83 o 
   2  15   3      100.24      106.32      4.60 o 
   3  15   3       28.26       25.16      3.22 o 
   4  15   3      242.52      239.42      6.18 o 
   5  15   3       23.99       24.91      4.14 o 
   6  15   3       81.24       82.37      5.16 o 
   7  15   3        3.17        6.14      4.04 o 
  -8  16   3        0.53        5.55      7.70 o 
  -7  16   3       42.31       50.01      7.70 o 
  -6  16   3        8.31       12.10      4.90 o 
  -5  16   3       90.08       84.77      5.25 o 
  -4  16   3       80.46       74.80      4.11 o 
  -3  16   3       41.55       41.14      3.57 o 
  -2  16   3       65.18       67.00      3.19 o 
  -1  16   3       90.88       82.31      4.96 o 
   0  16   3        1.29       -0.68      2.34 o 
   1  16   3        1.55       -2.67      2.67 o 
   2  16   3       77.52       73.25      4.06 o 
   3  16   3      111.05      119.15      4.87 o 
   4  16   3       11.77       19.82      4.04 o 
   5  16   3       76.60       89.47      5.26 o 
   6  16   3        0.15        0.39      4.04 o 
  -7  17   3       14.96       10.84      4.45 o 
  -6  17   3       41.53       40.66      4.78 o 
  -5  17   3       57.85       47.07      6.07 o 
  -4  17   3      172.80      173.78      6.91 o 
  -3  17   3        0.19        7.53      4.64 o 
  -2  17   3        2.63        1.46      2.41 o 
  -1  17   3       18.89       24.48      3.38 o 
   0  17   3       25.22       27.29      3.35 o 
   1  17   3        0.34       -0.21      2.81 o 
   2  17   3        0.68        0.93      2.67 o 
   3  17   3       21.41       16.96      3.74 o 
   4  17   3        0.44        0.28      3.70 o 
   5  17   3       27.20       29.08      4.48 o 
  -5  18   3      141.72      141.69      7.00 o 
  -4  18   3        0.03       -1.40      3.96 o 
  -3  18   3       30.20       28.68      6.54 o 
  -2  18   3       14.44       16.42      2.96 o 
  -1  18   3       28.06       21.09      2.97 o 
   0  18   3      310.26      323.05      7.13 o 
   1  18   3        0.01        1.97      3.70 o 
   2  18   3        4.49        2.26      3.80 o 
   3  18   3       58.62       67.54      3.78 o 
   4  18   3        3.58        0.49      4.04 o 
  -3  19   3      106.98      110.46      6.25 o 
  -2  19   3      127.42      126.13      5.27 o 
  -1  19   3       23.83       19.07      4.25 o 
   0  19   3       10.82       17.49      4.04 o 
   1  19   3        8.57        9.16      6.30 o 
 -13   0   4       53.07       68.11      6.10 o 
 -12   0   4      429.32      423.60     11.22 o 
 -11   0   4      204.46      191.91      7.57 o 
 -10   0   4      464.29      428.73      8.06 o 
  -9   0   4      176.58      160.10      4.87 o 
  -8   0   4      743.76      716.26     10.84 o 
  -7   0   4      245.43      186.93      4.45 o 
  -6   0   4      690.91      562.86      7.45 o 
  -5   0   4        3.41       -0.45      1.47 o 
  -4   0   4      889.28     1035.97     10.61 o 
  -3   0   4      208.32      182.93      3.20 o 
  -2   0   4     4990.69     5006.50     61.55 o 
  -1   0   4    15144.05    15201.22    187.16 o 
   0   0   4     6073.63     6116.66     65.48 o 
   2   0   4      210.27      273.25      4.67 o 
   3   0   4       33.06       38.92      2.05 o 
   4   0   4     2759.19     3037.58     38.37 o 
   5   0   4     1169.53     1155.71     14.83 o 
   6   0   4      792.87      881.41     10.96 o 
   7   0   4      539.62      497.39      8.25 o 
   8   0   4      146.25      141.95      4.74 o 
   9   0   4      307.77      288.02      7.74 o 
  10   0   4       24.82       24.28      7.00 o 
  11   0   4       98.09      102.25      9.34 o 
 -13   1   4        1.67        0.27      3.95 o 
 -12   1   4       53.46       55.55      3.85 o 
 -11   1   4       57.77       60.53      3.61 o 
 -10   1   4      525.35      515.35      6.38 o 
  -9   1   4        2.05        0.16      1.71 o 
  -8   1   4     1389.15     1378.38     13.24 o 
  -7   1   4       22.79       23.99      1.53 o 
  -6   1   4      764.69      871.45      7.46 o 
  -5   1   4      494.60      494.25      5.08 o 
  -4   1   4     1679.18     1692.08     13.29 o 
  -3   1   4     3597.63     3509.65     26.62 o 
  -2   1   4      241.01      295.79      5.01 o 
  -1   1   4     1181.40     1180.77      9.16 o 
   0   1   4     6979.32     6574.34     49.58 o 
   1   1   4       14.47       13.34      0.85 o 
   2   1   4     4583.90     4609.30     44.14 o 
   3   1   4      304.23      344.57      4.00 o 
   4   1   4      399.50      377.29      4.13 o 
   5   1   4       23.69       27.74      1.65 o 
   6   1   4      451.84      446.66      4.62 o 
   7   1   4     2053.98     2039.05     18.99 o 
   8   1   4        0.82       -0.01      1.73 o 
   9   1   4       28.71       27.27      2.59 o 
  10   1   4       17.50       20.71      3.44 o 
  11   1   4      139.91      157.52      7.75 o 
 -13   2   4       63.81       85.15      9.80 o 
 -12   2   4      206.13      200.28      5.71 o 
 -11   2   4       88.75       83.92      4.72 o 
 -10   2   4      295.80      269.54      5.31 o 
  -9   2   4      482.65      467.54      5.78 o 
  -8   2   4      389.08      361.33      4.73 o 
  -7   2   4      489.67      460.52      5.03 o 
  -6   2   4     3726.97     3911.00     32.04 o 
  -5   2   4      138.78      146.08      2.39 o 
  -4   2   4      160.99      173.21      2.32 o 
  -3   2   4     1693.54     1722.75     13.41 o 
  -2   2   4     5716.84     5697.77     42.94 o 
  -1   2   4      209.25      170.48      1.87 o 
   0   2   4      378.09      424.33      3.62 o 
   1   2   4      557.78      594.34      4.96 o 
   2   2   4      266.72      270.20      3.26 o 
   3   2   4     2890.54     3046.79     61.32 o 
   4   2   4       73.91       73.27      2.18 o 
   5   2   4       79.71      102.12      2.12 o 
   6   2   4     1167.44     1195.47     10.08 o 
   7   2   4      870.43      881.20     11.14 o 
   8   2   4      138.57      137.80      3.65 o 
   9   2   4        1.13        2.16      2.90 o 
  10   2   4       53.04       50.71      3.98 o 
  11   2   4       11.89       13.31      4.62 o 
 -13   3   4      155.01      167.05      8.23 o 
 -12   3   4       55.62       65.33      7.47 o 
 -11   3   4       16.00       23.91      3.98 o 
 -10   3   4       39.15       44.56      2.54 o 
  -9   3   4      101.87       96.53      2.80 o 
  -8   3   4      559.59      611.18     10.04 o 
  -7   3   4       10.68        6.82      1.28 o 
  -6   3   4      551.01      626.76      5.75 o 
  -5   3   4     2084.56     2201.39     17.21 o 
  -4   3   4        1.46        0.09      0.92 o 
  -3   3   4      744.64      784.31      6.52 o 
  -2   3   4    19581.10    19708.86    140.01 o 
  -1   3   4        6.02        1.43      1.29 o 
   0   3   4       82.02       93.20      2.13 o 
   1   3   4       90.14      111.09      1.58 o 
   2   3   4     5160.28     5484.88     41.45 o 
   3   3   4       11.37       10.24      1.20 o 
   4   3   4      896.88     1006.39      9.78 o 
   5   3   4        6.60        3.90      1.17 o 
   6   3   4      193.98      180.27      3.00 o 
   7   3   4      689.14      649.11      7.16 o 
   8   3   4       89.89       97.53      3.02 o 
   9   3   4        5.78        9.30      2.75 o 
  10   3   4       74.18       68.84      4.26 o 
  11   3   4       41.51       44.15      5.28 o 
 -13   4   4       33.00       39.26      5.77 o 
 -12   4   4        2.67        1.40      4.62 o 
 -11   4   4      347.28      331.33      6.70 o 
 -10   4   4      386.37      388.04      6.13 o 
  -9   4   4       73.36       56.30      2.26 o 
  -8   4   4      167.50      162.13      2.77 o 
  -7   4   4      183.23      204.77      2.95 o 
  -6   4   4        7.75        5.17      1.10 o 
  -5   4   4        0.62        0.42      1.15 o 
  -4   4   4       64.03       58.32      3.10 o 
  -3   4   4       53.77       46.77      1.65 o 
  -2   4   4     1161.87     1132.96      8.47 o 
  -1   4   4      141.34      186.14      4.18 o 
   0   4   4     1352.05     1364.97     14.07 o 
   1   4   4     1310.93     1331.05     10.41 o 
   2   4   4      125.28      109.76      1.97 o 
   3   4   4       29.58       25.95      1.28 o 
   4   4   4      767.42      847.02     10.37 o 
   5   4   4      275.82      306.88      3.91 o 
   6   4   4      357.37      339.33      4.06 o 
   7   4   4      492.99      473.92      5.63 o 
   8   4   4       62.84       51.12      3.13 o 
   9   4   4       31.78       31.21      3.03 o 
  10   4   4      204.71      192.84      9.68 o 
  11   4   4        7.99       10.27      6.07 o 
 -13   5   4       35.43       36.63      5.44 o 
 -12   5   4      153.91      139.43      7.70 o 
 -11   5   4      143.84      144.02      5.72 o 
 -10   5   4      200.19      190.25      5.44 o 
  -9   5   4      714.77      700.79      7.86 o 
  -8   5   4     2296.79     2263.61     19.38 o 
  -7   5   4      357.88      314.64      3.76 o 
  -6   5   4       20.75       14.53      1.34 o 
  -5   5   4      183.54      212.79      2.86 o 
  -4   5   4     3045.37     3293.53     25.25 o 
  -3   5   4     5908.75     6074.47     45.79 o 
  -2   5   4      610.49      660.16      5.26 o 
  -1   5   4      302.17      263.32      2.81 o 
   0   5   4     4582.75     4579.13     43.93 o 
   1   5   4       36.01       41.27      1.35 o 
   2   5   4     7901.54     8602.53     64.71 o 
   3   5   4       58.82       65.81      1.89 o 
   4   5   4       68.43       71.60      2.12 o 
   5   5   4      318.80      347.02      3.89 o 
   6   5   4       48.22       55.18      2.36 o 
   7   5   4      437.85      421.92      6.92 o 
   8   5   4      508.03      444.12      7.40 o 
   9   5   4       35.79       25.87      3.17 o 
  10   5   4        3.04        6.65      3.42 o 
  11   5   4       85.72       78.70      4.73 o 
 -13   6   4       14.08       20.92      7.70 o 
 -12   6   4       71.72       73.97      4.64 o 
 -11   6   4       91.93       76.25      5.36 o 
 -10   6   4       40.24       37.02      3.15 o 
  -9   6   4       40.26       45.63      2.66 o 
  -8   6   4     2163.56     2058.50     19.20 o 
  -7   6   4     1285.92     1224.47     10.33 o 
  -6   6   4     1211.92     1220.51     10.48 o 
  -5   6   4      721.31      724.97      8.05 o 
  -4   6   4      133.77      170.17      2.46 o 
  -3   6   4     2278.39     2528.90     19.52 o 
  -2   6   4       35.03       36.74      1.37 o 
  -1   6   4      662.15      589.47      5.83 o 
   0   6   4      213.19      157.16      5.32 o 
   1   6   4     2909.30     2898.62     23.72 o 
   2   6   4      155.44      194.21      2.33 o 
   3   6   4     2113.98     2179.30     18.09 o 
   4   6   4      104.83      135.46      2.75 o 
   5   6   4      311.24      289.61      4.10 o 
   6   6   4      135.28      144.80      3.22 o 
   7   6   4       69.80       76.06      4.10 o 
   8   6   4       68.79       47.96      3.20 o 
   9   6   4       72.20       55.93      3.53 o 
  10   6   4       26.68       28.79      3.82 o 
  11   6   4       55.54       64.78      6.05 o 
 -13   7   4       17.72       13.71      5.25 o 
 -12   7   4      181.20      198.17      8.41 o 
 -11   7   4       59.23       67.65      4.45 o 
 -10   7   4       64.41       57.82      4.04 o 
  -9   7   4       57.11       54.93      3.13 o 
  -8   7   4     1482.54     1438.69     13.95 o 
  -7   7   4      384.00      387.83      4.32 o 
  -6   7   4      286.08      316.31      3.83 o 
  -5   7   4     1314.55     1346.27     11.90 o 
  -4   7   4       62.66       83.11      1.98 o 
  -3   7   4     1165.30     1106.13      9.05 o 
  -2   7   4     1173.64     1106.36      8.97 o 
  -1   7   4      302.63      320.39      3.47 o 
   0   7   4      272.48      266.42      3.17 o 
   1   7   4      175.90      165.60      2.32 o 
   2   7   4      150.28      133.94      1.95 o 
   3   7   4      241.39      224.75      2.83 o 
   4   7   4      698.88      703.69      7.28 o 
   5   7   4        3.25        3.44      1.57 o 
   6   7   4      116.44       99.84      3.77 o 
   7   7   4      183.84      152.43      4.54 o 
   8   7   4      302.31      264.67      9.43 o 
   9   7   4      409.61      417.98      8.05 o 
  10   7   4      118.06      118.46      5.57 o 
  11   7   4       16.89        9.80      6.54 o 
 -12   8   4        1.15       -2.57      4.90 o 
 -11   8   4      138.33      134.02      7.09 o 
 -10   8   4      106.71      101.52      5.23 o 
  -9   8   4      113.90      132.43      4.48 o 
  -8   8   4       24.69       25.82      1.83 o 
  -7   8   4      176.06      166.96      5.44 o 
  -6   8   4     1416.14     1343.47     13.49 o 
  -5   8   4        1.64        5.28      1.28 o 
  -4   8   4       63.87       55.73      1.99 o 
  -3   8   4       17.67       16.87      1.20 o 
  -2   8   4       52.79       57.89      1.53 o 
  -1   8   4      378.82      376.92      3.97 o 
   0   8   4      527.00      513.86      4.83 o 
   1   8   4     1890.53     1817.68     14.37 o 
   2   8   4      469.53      457.52      4.68 o 
   3   8   4        1.38       -0.62      1.01 o 
   4   8   4       53.86       53.18      3.17 o 
   5   8   4      824.83      851.58     10.32 o 
   6   8   4       41.02       22.51      2.56 o 
   7   8   4        3.42        8.99      2.60 o 
   8   8   4       51.30       49.47      3.41 o 
   9   8   4       77.77       58.33      4.25 o 
  10   8   4        4.34       -4.59      4.59 o 
 -12   9   4        6.37        7.13      4.78 o 
 -11   9   4      550.52      593.18     13.52 o 
 -10   9   4       20.77       22.54      3.59 o 
  -9   9   4       53.98       49.85      3.86 o 
  -8   9   4        4.89        6.33      2.50 o 
  -7   9   4       36.19       38.55      2.83 o 
  -6   9   4      213.87      221.89      3.54 o 
  -5   9   4      396.05      420.06      4.80 o 
  -4   9   4      484.61      532.28      5.23 o 
  -3   9   4       16.72       15.41      1.22 o 
  -2   9   4     1038.60     1075.03      8.87 o 
  -1   9   4      447.19      432.00      4.52 o 
   0   9   4     1590.56     1636.53     12.96 o 
   1   9   4      821.32      767.61      6.71 o 
   2   9   4      209.83      225.30      3.28 o 
   3   9   4       29.88       38.29      1.65 o 
   4   9   4      265.09      262.27      5.31 o 
   5   9   4      808.89      811.08     14.25 o 
   6   9   4       16.57       18.87      2.51 o 
   7   9   4       24.33       20.46      2.88 o 
   8   9   4      184.02      177.77      5.10 o 
   9   9   4        0.36        2.64      3.64 o 
  10   9   4        3.93        3.94      4.37 o 
 -12  10   4       28.22       34.25      5.61 o 
 -11  10   4       25.84       35.06      5.28 o 
 -10  10   4      127.06      124.60      6.76 o 
  -9  10   4      153.83      176.65      6.00 o 
  -8  10   4        9.02        8.12      3.24 o 
  -7  10   4      139.42      158.64      4.48 o 
  -6  10   4        3.79        4.39      2.21 o 
  -5  10   4       44.48       55.42      2.19 o 
  -4  10   4        1.18        1.32      1.35 o 
  -3  10   4       85.07       88.46      2.09 o 
  -2  10   4        3.27        2.73      1.06 o 
  -1  10   4        3.38        2.26      1.16 o 
   0  10   4       13.98       10.00      1.22 o 
   1  10   4        6.67        7.84      1.42 o 
   2  10   4     1912.96     1862.19     15.86 o 
   3  10   4        1.25       -1.09      1.53 o 
   4  10   4       21.46       23.58      2.13 o 
   5  10   4      276.60      244.63      4.44 o 
   6  10   4      670.48      620.12     11.19 o 
   7  10   4       70.32       72.60      3.51 o 
   8  10   4       68.86       76.52     10.04 o 
   9  10   4       75.40       84.72      5.83 o 
  10  10   4       99.24      105.83      6.38 o 
 -11  11   4       81.73       84.49     10.74 o 
 -10  11   4       37.32       38.84      7.47 o 
  -9  11   4       60.80       58.60      4.13 o 
  -8  11   4        9.88        6.54      3.21 o 
  -7  11   4       56.35       53.94      3.50 o 
  -6  11   4        4.06        1.94      1.96 o 
  -5  11   4      312.75      289.08      4.19 o 
  -4  11   4        2.44        2.53      1.44 o 
  -3  11   4       44.11       51.85      1.64 o 
  -2  11   4      692.68      676.33      8.12 o 
  -1  11   4       13.61       17.76      1.41 o 
   0  11   4        3.69        2.25      1.19 o 
   1  11   4      798.01      787.29      7.45 o 
   2  11   4       12.58       13.10      1.50 o 
   3  11   4      114.99      100.45      2.89 o 
   4  11   4      146.91      132.52      3.70 o 
   5  11   4       92.34      112.26      3.94 o 
   6  11   4       17.65       20.95      2.79 o 
   7  11   4      537.89      491.65      9.38 o 
   8  11   4       15.23       19.25      4.04 o 
   9  11   4       13.89       12.35      4.37 o 
 -11  12   4       74.15       76.89      6.27 o 
 -10  12   4       23.98       18.37      4.78 o 
  -9  12   4       36.71       46.54      5.11 o 
  -8  12   4       14.33       11.00      3.32 o 
  -7  12   4        9.71        6.51      3.40 o 
  -6  12   4        1.95       -1.09      1.97 o 
  -5  12   4      100.83       70.46      3.05 o 
  -4  12   4       33.47       30.33      2.26 o 
  -3  12   4       71.83       62.25      2.13 o 
  -2  12   4      101.07       89.46      2.34 o 
  -1  12   4      484.51      468.13      5.03 o 
   0  12   4      253.75      260.40      4.24 o 
   1  12   4      846.36      831.73      8.51 o 
   2  12   4      212.20      226.75      3.49 o 
   3  12   4      348.84      353.42      5.17 o 
   4  12   4       39.17       43.11      2.68 o 
   5  12   4      385.47      355.76     10.67 o 
   6  12   4      117.68      112.72      4.91 o 
   7  12   4        0.33       -0.12      3.80 o 
   8  12   4       11.99        5.70      3.97 o 
   9  12   4        2.87       -3.45      4.25 o 
 -10  13   4       49.99       57.67      5.77 o 
  -9  13   4        3.18        3.27      4.25 o 
  -8  13   4       33.60       31.82      4.90 o 
  -7  13   4       96.76      100.99      5.43 o 
  -6  13   4      278.76      270.72      6.51 o 
  -5  13   4      133.60      112.30      4.25 o 
  -4  13   4        0.35        3.52      2.17 o 
  -3  13   4      427.00      401.51      5.61 o 
  -2  13   4      426.62      425.55      5.31 o 
  -1  13   4       33.29       30.02      1.74 o 
   0  13   4      113.94      118.99      3.79 o 
   1  13   4     1205.96     1208.61     10.81 o 
   2  13   4       98.18       92.93      2.89 o 
   3  13   4      142.23      166.67      4.00 o 
   4  13   4      341.65      330.01      6.94 o 
   5  13   4       34.88       40.95      4.54 o 
   6  13   4       10.68       11.42      4.20 o 
   7  13   4       22.99       26.62      4.04 o 
   8  13   4        2.57        4.93      4.04 o 
  -9  14   4      452.41      447.91     11.54 o 
  -8  14   4       14.73        9.67      4.12 o 
  -7  14   4      222.47      212.81      7.38 o 
  -6  14   4        1.62        0.03      3.51 o 
  -5  14   4      105.90       91.17      4.26 o 
  -4  14   4      437.96      433.10      6.79 o 
  -3  14   4      284.50      279.87      5.21 o 
  -2  14   4      398.65      402.32      5.60 o 
  -1  14   4      347.60      358.28      5.18 o 
   0  14   4       11.37        8.98      1.97 o 
   1  14   4       23.49       28.30      2.04 o 
   2  14   4      229.82      221.73      4.48 o 
   3  14   4       63.26       72.55      5.11 o 
   4  14   4      242.73      235.75      5.97 o 
   5  14   4      365.81      367.16     19.84 o 
   6  14   4       45.84       38.45      4.14 o 
   7  14   4        5.86        4.59      9.10 o 
  -9  15   4       47.60       54.69      5.58 o 
  -8  15   4       19.30       17.35      4.62 o 
  -7  15   4       10.38        4.58      4.12 o 
  -6  15   4        9.72        7.69      3.79 o 
  -5  15   4        0.09        4.44      2.87 o 
  -4  15   4       55.01       47.54      2.79 o 
  -3  15   4      137.48      137.18      4.11 o 
  -2  15   4       32.93       32.35      2.65 o 
  -1  15   4       22.84       24.05      2.27 o 
   0  15   4        2.63       -0.16      2.05 o 
   1  15   4       97.00       97.25      4.05 o 
   2  15   4      139.03      121.19      5.45 o 
   3  15   4       11.89       10.70      2.94 o 
   4  15   4       34.53       35.16      3.88 o 
   5  15   4      138.74      156.85      6.62 o 
   6  15   4       31.91       34.55      5.84 o 
   7  15   4       33.18       29.25      4.48 o 
  -8  16   4       91.37       94.13      9.57 o 
  -7  16   4      175.93      196.93      7.57 o 
  -6  16   4       31.18       27.50      7.70 o 
  -5  16   4      127.34      129.12      6.38 o 
  -4  16   4        1.23       -2.11      3.68 o 
  -3  16   4       29.25       27.16      2.62 o 
  -2  16   4       25.67       28.26      2.70 o 
  -1  16   4       72.94       59.94      2.78 o 
   0  16   4      248.09      257.31      5.19 o 
   1  16   4        1.61        1.13      2.72 o 
   2  16   4        0.23        0.32      2.22 o 
   3  16   4      161.49      161.91      6.38 o 
   4  16   4       64.82       59.93      4.58 o 
   5  16   4        0.03        0.19      3.80 o 
   6  16   4        0.00       -4.20      5.84 o 
  -7  17   4      101.84      111.93      6.43 o 
  -6  17   4       66.36       65.35      5.25 o 
  -5  17   4        3.38        1.69      6.30 o 
  -4  17   4      255.86      270.02      8.64 o 
  -3  17   4       28.40       32.70      3.48 o 
  -2  17   4       48.59       54.79      3.12 o 
  -1  17   4       12.02       10.98      2.31 o 
   0  17   4        2.67        0.86      2.87 o 
   1  17   4       29.73       26.73      3.28 o 
   2  17   4        4.21        3.87      3.36 o 
   3  17   4       61.65       62.10      4.58 o 
   4  17   4        6.01        2.02      3.80 o 
   5  17   4       57.47       54.40      4.82 o 
  -5  18   4       26.68       29.53      4.59 o 
  -4  18   4        9.04        8.91      4.25 o 
  -3  18   4      136.57      106.53     11.21 o 
  -2  18   4        6.62       12.18      2.88 o 
  -1  18   4      150.20      170.88      4.88 o 
   0  18   4       37.54       43.31      3.55 o 
   1  18   4       88.87       99.61      5.50 o 
   2  18   4       36.00       42.17      4.23 o 
   3  18   4       35.25       42.63      4.33 o 
  -2  19   4       74.07       81.65      4.53 o 
  -1  19   4       62.13       66.37      4.82 o 
   0  19   4       26.78       36.75      6.30 o 
   1  19   4       39.26       28.01      7.00 o 
 -13   1   5       78.94       78.94      7.60 o 
 -12   1   5      238.94      233.20      6.24 o 
 -11   1   5        5.89        3.17      2.85 o 
 -10   1   5      249.45      248.79      4.73 o 
  -9   1   5      133.60      125.81      3.11 o 
  -8   1   5      305.86      302.28      4.31 o 
  -7   1   5       48.96       41.96      1.64 o 
  -6   1   5      568.92      609.37      5.61 o 
  -5   1   5     1033.56     1142.91     10.03 o 
  -4   1   5      837.16      870.66      7.76 o 
  -3   1   5     3596.23     3444.24     30.24 o 
  -2   1   5     1597.72     1489.19     11.62 o 
  -1   1   5       35.94       36.49      1.00 o 
   0   1   5     1227.44     1293.88      9.58 o 
   1   1   5      230.33      269.93      2.95 o 
   2   1   5     1851.89     1991.33     17.85 o 
   3   1   5      133.59      143.69      3.56 o 
   4   1   5        3.12        0.11      1.46 o 
   5   1   5     1267.01     1306.43     10.77 o 
   6   1   5      265.83      240.74      3.25 o 
   7   1   5        3.19        5.47      1.81 o 
   8   1   5       10.51       12.70      2.92 o 
   9   1   5       42.84       49.73      3.71 o 
  10   1   5        0.01        1.40      4.29 o 
  11   1   5        5.19        5.42      5.84 o 
 -13   2   5        0.08        7.24      4.62 o 
 -12   2   5      256.03      252.24      6.29 o 
 -11   2   5      771.12      773.74     11.14 o 
 -10   2   5       19.37       27.71      2.45 o 
  -9   2   5       13.73        9.49      1.84 o 
  -8   2   5        3.75        4.85      1.64 o 
  -7   2   5      179.24      213.75      3.20 o 
  -6   2   5      809.30      851.82      7.84 o 
  -5   2   5      509.90      456.42      4.76 o 
  -4   2   5      576.18      600.91      5.34 o 
  -3   2   5       17.46       37.42      1.29 o 
  -2   2   5      878.18      753.23      6.12 o 
  -1   2   5     1132.37     1039.06      8.20 o 
   0   2   5        0.15       -0.07      0.78 o 
   1   2   5      306.57      297.65      3.44 o 
   2   2   5     1526.97     1874.26     15.60 o 
   3   2   5      316.05      371.41      4.31 o 
   4   2   5       31.96       41.24      1.93 o 
   5   2   5      505.37      480.76      5.90 o 
   6   2   5      393.78      427.32      5.24 o 
   7   2   5     1072.72     1002.93     10.21 o 
   8   2   5       29.43       26.04      3.54 o 
   9   2   5      234.32      239.67      6.35 o 
  10   2   5        3.13       -0.25      4.25 o 
  11   2   5        5.06       10.19      4.78 o 
 -13   3   5        2.10       -1.87      4.95 o 
 -12   3   5       62.71       64.13      4.40 o 
 -11   3   5        1.79        8.29      2.80 o 
 -10   3   5     1914.00     1883.51     19.69 o 
  -9   3   5      400.59      408.87      5.96 o 
  -8   3   5      500.33      435.13      4.97 o 
  -7   3   5       47.77       43.39      1.77 o 
  -6   3   5      122.97      100.08      2.63 o 
  -5   3   5     2703.03     2879.75     23.82 o 
  -4   3   5     4856.10     5141.37     41.65 o 
  -3   3   5    10598.48    11122.12     83.68 o 
  -2   3   5       15.15       14.29      0.97 o 
  -1   3   5       75.75       75.58      1.76 o 
   0   3   5     1386.28     1632.97     12.58 o 
   1   3   5      111.22      103.62      1.90 o 
   2   3   5      288.76      263.79      3.10 o 
   3   3   5       41.17       65.41      1.93 o 
   4   3   5        3.56        6.78      1.31 o 
   5   3   5      315.23      272.10      3.52 o 
   6   3   5      640.22      598.88      6.17 o 
   7   3   5       94.81       94.18      4.75 o 
   8   3   5      366.14      374.52      5.80 o 
   9   3   5       24.20       17.18      3.29 o 
  10   3   5       17.61       12.61      3.48 o 
  11   3   5      128.01      144.16      7.94 o 
 -13   4   5      170.88      167.90     11.21 o 
 -12   4   5      161.47      176.41      7.90 o 
 -11   4   5        0.12       -2.96      4.00 o 
 -10   4   5       99.18      113.06      4.36 o 
  -9   4   5      396.75      374.78      5.57 o 
  -8   4   5      269.41      264.00      4.42 o 
  -7   4   5      327.05      338.23      3.86 o 
  -6   4   5       89.66       81.34      2.47 o 
  -5   4   5     1016.19     1025.08      9.84 o 
  -4   4   5       37.48       61.52      1.64 o 
  -3   4   5      307.56      357.07      3.55 o 
  -2   4   5     5589.55     5826.32     43.89 o 
  -1   4   5      787.60      755.85      6.65 o 
   0   4   5      294.62      302.21      3.42 o 
   1   4   5      302.27      339.50      4.73 o 
   2   4   5     3161.45     3340.23     29.44 o 
   3   4   5       87.91      129.98      2.39 o 
   4   4   5      316.97      269.79      3.70 o 
   5   4   5      699.92      696.17      6.72 o 
   6   4   5      370.91      308.80      4.22 o 
   7   4   5      360.10      341.06      6.14 o 
   8   4   5      360.77      357.06      6.64 o 
   9   4   5      339.06      351.35      7.78 o 
  10   4   5        4.60        2.63      6.09 o 
  11   4   5        2.43       -1.40      7.94 o 
 -13   5   5       27.65       25.71      5.44 o 
 -12   5   5       36.56       33.59      5.11 o 
 -11   5   5      195.30      195.26      8.89 o 
 -10   5   5        1.48        0.47      2.70 o 
  -9   5   5       54.85       53.82      2.27 o 
  -8   5   5      137.67      152.12      4.55 o 
  -7   5   5      301.88      286.54      3.58 o 
  -6   5   5      851.93      897.73     10.94 o 
  -5   5   5     1191.52     1163.32     10.31 o 
  -4   5   5     3151.84     3471.31     28.41 o 
  -3   5   5     5694.69     6565.68     52.91 o 
  -2   5   5        0.30        2.99      0.79 o 
  -1   5   5     2272.88     2303.05     22.67 o 
   0   5   5     1330.87     1373.94     13.98 o 
   1   5   5       10.76       17.98      1.19 o 
   2   5   5     1786.11     1863.25     16.79 o 
   3   5   5     2861.62     3038.23     29.60 o 
   4   5   5       48.97       41.70      1.88 o 
   5   5   5       99.23       92.98      2.19 o 
   6   5   5       81.30       69.92      2.17 o 
   7   5   5       57.25       46.66      2.96 o 
   8   5   5       49.16       53.40      3.35 o 
   9   5   5      741.43      779.58     20.17 o 
  10   5   5       53.10       61.84      4.43 o 
  11   5   5      325.76      393.65     19.84 o 
 -13   6   5       63.39       64.77      7.70 o 
 -12   6   5       80.32       77.89      7.94 o 
 -11   6   5       39.39       33.53      8.87 o 
 -10   6   5      278.39      284.51      5.89 o 
  -9   6   5      188.21      176.60      3.60 o 
  -8   6   5      300.72      290.79      4.39 o 
  -7   6   5       14.73       14.49      1.84 o 
  -6   6   5      134.93      118.22      2.61 o 
  -5   6   5      855.39      881.87      8.11 o 
  -4   6   5     1490.11     1497.61     14.26 o 
  -3   6   5      136.70      177.61      2.48 o 
  -2   6   5      509.95      529.02      5.23 o 
  -1   6   5     1622.26     1572.67     17.74 o 
   0   6   5      112.46      163.08      3.46 o 
   1   6   5      148.23      177.18      2.41 o 
   2   6   5      187.97      199.61      2.65 o 
   3   6   5     1010.55     1055.40      9.23 o 
   4   6   5     1178.71     1270.19     11.09 o 
   5   6   5      108.69      110.21      2.91 o 
   6   6   5      354.60      391.69      5.75 o 
   7   6   5        0.90        6.39      2.55 o 
   8   6   5       14.28       15.29      2.93 o 
   9   6   5        7.85        8.35      3.11 o 
  10   6   5        0.70       -2.30      3.45 o 
 -13   7   5        0.28       -2.12      4.92 o 
 -12   7   5       33.89       35.02      5.28 o 
 -11   7   5        0.31       -1.09      3.92 o 
 -10   7   5       13.50        8.44      2.91 o 
  -9   7   5      231.52      229.95      6.67 o 
  -8   7   5      213.20      197.11      3.88 o 
  -7   7   5      219.96      236.09      3.89 o 
  -6   7   5       18.87       11.99      1.46 o 
  -5   7   5      434.40      414.74      4.30 o 
  -4   7   5      774.76      773.13      6.86 o 
  -3   7   5       85.82       82.88      1.76 o 
  -2   7   5      216.39      178.64      2.72 o 
  -1   7   5        3.40       17.78      1.11 o 
   0   7   5     3025.24     3151.12     34.37 o 
   1   7   5      503.03      554.12      5.68 o 
   2   7   5        4.91        3.62      1.14 o 
   3   7   5      603.77      593.90      6.17 o 
   4   7   5      102.38       94.68      2.35 o 
   5   7   5      405.86      362.46      5.36 o 
   6   7   5      601.34      562.25     10.65 o 
   7   7   5       25.20       21.34      2.84 o 
   8   7   5       38.15       31.42      3.17 o 
   9   7   5       25.02       21.23      3.24 o 
  10   7   5       70.02       79.20      7.24 o 
 -12   8   5       19.69       13.12      5.11 o 
 -11   8   5       15.45       20.88      4.78 o 
 -10   8   5      226.79      240.39      6.62 o 
  -9   8   5       94.15       76.72      3.49 o 
  -8   8   5      148.48      146.79      3.61 o 
  -7   8   5      445.98      435.90      5.55 o 
  -6   8   5        0.57        0.41      1.11 o 
  -5   8   5      310.56      301.29      3.58 o 
  -4   8   5       82.37       99.28      2.12 o 
  -3   8   5      192.26      202.16      2.63 o 
  -2   8   5      918.24     1042.66      9.18 o 
  -1   8   5      311.78      302.95      3.63 o 
   0   8   5      410.43      385.08      5.76 o 
   1   8   5        2.28        7.26      1.05 o 
   2   8   5      144.88      150.12      2.50 o 
   3   8   5       10.10        7.26      1.29 o 
   4   8   5       39.53       35.67      2.07 o 
   5   8   5      140.71      127.08      3.35 o 
   6   8   5       32.11       30.00      2.70 o 
   7   8   5        1.74        0.76      2.47 o 
   8   8   5       18.78       14.98      3.03 o 
   9   8   5        4.25        5.81      3.50 o 
  10   8   5      102.89      121.06      7.05 o 
 -12   9   5       66.64       48.64      5.58 o 
 -11   9   5       55.01       51.10      5.25 o 
 -10   9   5        0.04       -0.95      3.96 o 
  -9   9   5       13.65       17.76      3.41 o 
  -8   9   5      120.58      119.70      4.25 o 
  -7   9   5     2618.02     2504.81     28.48 o 
  -6   9   5      803.72      779.31      8.40 o 
  -5   9   5      418.94      428.27      6.00 o 
  -4   9   5        0.00        1.30      1.20 o 
  -3   9   5      174.08      180.22      2.96 o 
  -2   9   5       85.02       93.27      2.03 o 
  -1   9   5        8.44       10.61      1.08 o 
   0   9   5      509.53      543.79      6.42 o 
   1   9   5       11.55        7.94      1.04 o 
   2   9   5      414.62      437.86      4.92 o 
   3   9   5      255.36      254.71      3.50 o 
   4   9   5      364.61      287.81      5.58 o 
   5   9   5       10.55        7.58      1.94 o 
   6   9   5       26.81       30.32      2.79 o 
   7   9   5        0.85        1.34      2.75 o 
   8   9   5       84.75       67.70      3.74 o 
   9   9   5       30.18       27.36      6.01 o 
 -12  10   5        5.12        6.17      4.78 o 
 -11  10   5        8.93        4.93      4.45 o 
 -10  10   5      185.57      204.28      7.90 o 
  -9  10   5      197.46      195.48      6.16 o 
  -8  10   5       84.57       98.43      4.49 o 
  -7  10   5       10.76       11.42      2.49 o 
  -6  10   5       59.97       54.72      3.96 o 
  -5  10   5        5.65        2.25      1.88 o 
  -4  10   5      117.81       97.85      3.04 o 
  -3  10   5      528.13      528.72      5.55 o 
  -2  10   5       11.17        9.31      1.32 o 
  -1  10   5     1270.45     1195.23     11.36 o 
   0  10   5      709.96      613.86      5.65 o 
   1  10   5      107.40       92.91      3.17 o 
   2  10   5       31.93       31.50      1.77 o 
   3  10   5       23.02       31.77      1.59 o 
   4  10   5       80.40       70.14      3.61 o 
   5  10   5        0.37        3.10      2.02 o 
   6  10   5      109.96       90.61      3.65 o 
   7  10   5      139.55      138.68      7.88 o 
   8  10   5       48.31       57.93      4.26 o 
   9  10   5       32.64       34.93      5.05 o 
 -11  11   5       83.90       85.69      6.27 o 
 -10  11   5      101.24      120.22      8.87 o 
  -9  11   5      379.97      374.72      9.73 o 
  -8  11   5      230.25      210.42      9.57 o 
  -7  11   5       18.28       12.78      2.94 o 
  -6  11   5      602.55      628.65      8.96 o 
  -5  11   5       64.77       58.03      2.67 o 
  -4  11   5       94.97       80.80      3.50 o 
  -3  11   5        9.43        8.09      1.54 o 
  -2  11   5      486.07      458.71      4.64 o 
  -1  11   5      144.46      140.94      7.42 o 
   0  11   5      814.92      808.49      7.19 o 
   1  11   5       32.79       28.87      1.53 o 
   2  11   5      320.58      306.92      4.02 o 
   3  11   5      267.29      254.05      3.69 o 
   4  11   5       88.46       62.14      3.37 o 
   5  11   5       52.13       60.01      3.22 o 
   6  11   5       21.84       16.26      2.89 o 
   7  11   5        7.96       10.55      3.88 o 
   8  11   5        1.96       -3.70      3.70 o 
   9  11   5       81.02      114.11      6.58 o 
 -11  12   5       88.74      100.87      6.58 o 
 -10  12   5       89.40      111.15     13.54 o 
  -9  12   5       25.41       35.43      7.00 o 
  -8  12   5      417.46      387.19      8.08 o 
  -7  12   5       13.42        7.94      3.74 o 
  -6  12   5      115.01       99.94      3.56 o 
  -5  12   5      549.17      557.31      7.23 o 
  -4  12   5        4.88        0.60      1.65 o 
  -3  12   5      267.79      278.69      4.91 o 
  -2  12   5        0.13        1.09      1.43 o 
  -1  12   5       91.36       80.33      2.51 o 
   0  12   5      707.12      714.03      7.00 o 
   1  12   5        6.98        6.80      1.30 o 
   2  12   5      186.55      201.05      3.38 o 
   3  12   5      271.22      267.93      4.40 o 
   4  12   5        3.00        0.73      1.89 o 
   5  12   5        4.62        5.98      2.44 o 
   6  12   5      224.17      199.15      7.06 o 
   7  12   5       40.45       47.19     11.67 o 
   8  12   5        4.63        2.52      4.04 o 
 -10  13   5       42.47       42.12      7.94 o 
  -9  13   5      132.04      152.92      7.24 o 
  -8  13   5        0.32       -1.22      4.20 o 
  -7  13   5        3.73       -1.24      3.12 o 
  -6  13   5      214.78      226.14      6.04 o 
  -5  13   5       63.68       57.27      2.92 o 
  -4  13   5      227.56      190.90      4.48 o 
  -3  13   5       67.34       66.93      2.43 o 
  -2  13   5      116.77      114.60      2.94 o 
  -1  13   5      466.44      482.63      5.28 o 
   0  13   5      135.22      134.23      2.90 o 
   1  13   5      859.23      851.13      8.70 o 
   2  13   5        3.01        4.54      1.76 o 
   3  13   5       55.99       64.22      2.72 o 
   4  13   5      178.10      161.67      5.08 o 
   5  13   5       10.72       10.38      3.45 o 
   6  13   5        2.80        3.23      6.77 o 
   7  13   5       45.13       50.12      4.82 o 
   8  13   5      196.85      194.43      7.50 o 
  -9  14   5       44.24       47.82      5.11 o 
  -8  14   5       15.16        8.37      4.25 o 
  -7  14   5       15.45       10.50      3.96 o 
  -6  14   5       45.72       46.67      3.64 o 
  -5  14   5       24.37       28.98      3.78 o 
  -4  14   5       96.66       99.26      3.59 o 
  -3  14   5      119.57      114.63      3.80 o 
  -2  14   5       94.04       96.45      4.75 o 
  -1  14   5      112.68      132.75      3.57 o 
   0  14   5       36.06       35.31      1.92 o 
   1  14   5      306.27      319.07      5.30 o 
   2  14   5      190.48      190.70      6.00 o 
   3  14   5       56.23       64.36      3.45 o 
   4  14   5      222.00      211.95     10.50 o 
   5  14   5      516.68      512.65     11.22 o 
   6  14   5       79.70       85.34      5.26 o 
   7  14   5        4.11        3.81      3.80 o 
  -9  15   5        0.76        1.97      5.14 o 
  -8  15   5       45.00       41.40      6.30 o 
  -7  15   5       22.91       23.99      4.37 o 
  -6  15   5       62.45       60.54      4.82 o 
  -5  15   5       31.93       41.00      3.57 o 
  -4  15   5       35.40       25.88      2.65 o 
  -3  15   5       43.01       46.27      2.81 o 
  -2  15   5       27.79       31.88      3.47 o 
  -1  15   5       40.02       34.97      2.55 o 
   0  15   5      443.12      447.93      6.15 o 
   1  15   5      132.72      137.29      3.54 o 
   2  15   5       30.61       27.22      3.21 o 
   3  15   5      100.39       99.08      9.80 o 
   4  15   5       14.16       14.94      3.45 o 
   5  15   5        0.85        5.01      7.00 o 
   6  15   5       12.93       13.76      3.96 o 
  -8  16   5       25.73       22.85      4.92 o 
  -7  16   5        0.56        2.55      6.30 o 
  -6  16   5        0.00       -3.70      3.70 o 
  -5  16   5        9.36        7.80      3.92 o 
  -4  16   5       99.20       91.93      4.18 o 
  -3  16   5        0.07       -0.31      2.41 o 
  -2  16   5       20.94       19.85      2.83 o 
  -1  16   5        8.52        5.34      3.29 o 
   0  16   5        4.41        2.93      2.70 o 
   1  16   5       25.67       27.73      2.91 o 
   2  16   5       22.42       16.55      3.24 o 
   3  16   5       65.05       65.51      4.23 o 
   4  16   5       31.73       26.25      6.30 o 
   5  16   5       65.51       69.31      7.94 o 
  -6  17   5       11.85       14.91      4.25 o 
  -5  17   5        3.30        6.70      4.04 o 
  -4  17   5       85.37       91.08      5.58 o 
  -3  17   5        1.05        2.80      2.94 o 
  -2  17   5      173.92      168.52      4.09 o 
  -1  17   5       36.81       36.90      4.11 o 
   0  17   5       68.06       67.61      3.68 o 
   1  17   5       20.32       19.27      3.53 o 
   2  17   5       20.98       21.66      3.60 o 
   3  17   5       10.37       14.14      3.33 o 
   4  17   5       47.31       47.79      4.31 o 
  -5  18   5       56.80       56.26      5.05 o 
  -4  18   5        9.46       12.96      4.04 o 
  -3  18   5        3.58        4.79      3.80 o 
  -2  18   5       50.18       59.83      3.97 o 
  -1  18   5       62.76       73.32      6.00 o 
   0  18   5       33.35       40.98      3.96 o 
   1  18   5       56.10       58.73      5.84 o 
   2  18   5       20.39       24.21      3.66 o 
 -13   0   6       52.95       73.77      8.40 o 
 -12   0   6      634.97      624.53     14.20 o 
 -11   0   6      915.18      904.86     17.50 o 
 -10   0   6       66.48       64.51      3.57 o 
  -9   0   6     1060.94      981.48     14.37 o 
  -8   0   6      270.53      288.09      5.92 o 
  -7   0   6       22.60       32.11      2.10 o 
  -6   0   6     5236.99     5545.55     59.64 o 
  -5   0   6     1144.48     1280.45     16.98 o 
  -4   0   6       26.97       42.45      2.16 o 
  -3   0   6       32.09       33.95      1.89 o 
  -2   0   6       20.25       15.78      3.03 o 
  -1   0   6     1651.26     1567.08     95.69 o 
   0   0   6     9743.67     9252.75    286.46 o 
   1   0   6     1226.14     1594.31     25.09 o 
   2   0   6      990.21      925.49     49.33 o 
   3   0   6     1370.64     1324.07     17.52 o 
   4   0   6        6.79       10.36      2.77 o 
   5   0   6     1107.93     1175.08     14.00 o 
   6   0   6      464.41      481.54      8.25 o 
   7   0   6       15.25       10.62      2.73 o 
   8   0   6      193.88      204.07      9.80 o 
   9   0   6       86.94       92.91      8.40 o 
  10   0   6        0.05       -2.33      5.60 o 
  11   0   6       67.10       53.69      7.94 o 
 -14   1   6       84.94       86.37      9.80 o 
 -13   1   6       99.93      110.54      5.65 o 
 -12   1   6      182.21      188.14      5.78 o 
 -11   1   6       13.20       10.72      2.97 o 
 -10   1   6       49.49       35.27      2.54 o 
  -9   1   6        6.57        2.62      1.79 o 
  -8   1   6      369.84      374.58      5.79 o 
  -7   1   6        6.10        2.98      1.35 o 
  -6   1   6        0.46        1.45      1.19 o 
  -5   1   6     2726.30     2699.92     22.39 o 
  -4   1   6     1081.78      980.83      9.37 o 
  -3   1   6      780.11      710.31      7.64 o 
  -2   1   6      104.03      123.71      2.30 o 
  -1   1   6      425.38      392.24      4.16 o 
   0   1   6     2658.39     2713.26     22.16 o 
   1   1   6      364.95      393.03      4.29 o 
   2   1   6       42.41       67.06      1.78 o 
   3   1   6      883.92      893.69      9.60 o 
   4   1   6     1750.20     1589.73     20.25 o 
   5   1   6     1205.27     1166.77     10.62 o 
   6   1   6      294.01      266.48      4.04 o 
   7   1   6      163.07      166.88      3.86 o 
   8   1   6       99.36       84.79      3.42 o 
   9   1   6        3.60        1.70      3.09 o 
  10   1   6        0.60        5.60      4.62 o 
  11   1   6        4.72        9.10      4.95 o 
 -13   2   6       98.94      102.00      5.48 o 
 -12   2   6        6.81        7.78      3.59 o 
 -11   2   6      197.33      178.95      5.25 o 
 -10   2   6      286.18      273.22      5.08 o 
  -9   2   6       80.25       83.60      2.95 o 
  -8   2   6       22.17       26.52      1.78 o 
  -7   2   6      222.25      239.14      3.46 o 
  -6   2   6      647.38      718.48      6.95 o 
  -5   2   6        0.20        2.53      1.24 o 
  -4   2   6       34.77       24.52      1.45 o 
  -3   2   6       20.40       10.22      1.18 o 
  -2   2   6     1035.79      932.23      8.76 o 
  -1   2   6       77.67       67.51      1.61 o 
   0   2   6     4382.49     4512.77     36.48 o 
   1   2   6     1172.27     1211.52     10.31 o 
   2   2   6      438.23      520.36      5.10 o 
   3   2   6      990.55      991.34      8.90 o 
   4   2   6        0.01        1.13      1.11 o 
   5   2   6       23.14       16.61      1.57 o 
   6   2   6       17.88       13.70      1.82 o 
   7   2   6     1238.17     1253.47     13.63 o 
   8   2   6       58.96       58.55      2.97 o 
   9   2   6      108.20      112.39      5.11 o 
  10   2   6       22.24       31.44      4.95 o 
  11   2   6       30.02       39.88      5.61 o 
 -13   3   6        0.05        3.57      4.78 o 
 -12   3   6       29.27       33.43      4.22 o 
 -11   3   6        2.88        7.83      2.91 o 
 -10   3   6        0.23       -2.15      2.15 o 
  -9   3   6      409.47      377.29      6.16 o 
  -8   3   6        0.27        3.72      1.51 o 
  -7   3   6        5.85        6.99      1.45 o 
  -6   3   6        0.21        0.00      1.42 o 
  -5   3   6      341.50      400.02      5.42 o 
  -4   3   6      467.56      452.48      4.62 o 
  -3   3   6     1966.88     2154.39     17.85 o 
  -2   3   6     2051.84     2338.92     20.74 o 
  -1   3   6        5.46        7.05      0.87 o 
   0   3   6      531.76      557.30      5.19 o 
   1   3   6        8.16        4.21      0.96 o 
   2   3   6      425.08      451.54      4.96 o 
   3   3   6      162.69      156.74      2.66 o 
   4   3   6        1.62        2.91      1.45 o 
   5   3   6      142.09      132.38      3.05 o 
   6   3   6      252.03      202.93      3.53 o 
   7   3   6       44.52       52.59      2.82 o 
   8   3   6       16.46        9.76      3.20 o 
   9   3   6        0.33       -3.14      3.14 o 
  10   3   6       85.66       84.34      5.92 o 
 -13   4   6        0.49       -7.47      7.47 o 
 -12   4   6       80.31       85.38      5.82 o 
 -11   4   6        6.51        7.90      3.41 o 
 -10   4   6       10.12        5.66      2.27 o 
  -9   4   6       66.43       79.18      2.93 o 
  -8   4   6        3.23        5.72      1.73 o 
  -7   4   6      426.80      419.05      5.17 o 
  -6   4   6      513.42      514.55      5.81 o 
  -5   4   6      885.76      860.22      9.39 o 
  -4   4   6     2050.32     2065.45     17.29 o 
  -3   4   6       32.08       46.79      1.37 o 
  -2   4   6     1607.79     1829.92     15.19 o 
  -1   4   6        0.56        1.63      1.56 o 
   0   4   6     2524.11     2748.10     26.59 o 
   1   4   6       72.04       54.34      1.57 o 
   2   4   6       13.56       16.24      1.24 o 
   3   4   6      177.22      178.89      2.70 o 
   4   4   6       71.85       55.08      1.88 o 
   5   4   6      191.72      205.53      3.97 o 
   6   4   6       66.99       55.88      2.47 o 
   7   4   6      678.04      647.64      7.95 o 
   8   4   6       44.07       41.78      3.55 o 
   9   4   6       68.83       58.72      4.18 o 
  10   4   6       71.85       79.44      7.69 o 
 -13   5   6        9.86       11.95      4.78 o 
 -12   5   6       28.37       31.02      5.11 o 
 -11   5   6       36.44       36.33      5.26 o 
 -10   5   6       19.28       19.27      3.32 o 
  -9   5   6      815.98      790.44      9.40 o 
  -8   5   6      354.85      346.88      4.97 o 
  -7   5   6       18.84       16.27      1.80 o 
  -6   5   6      141.88      157.29      2.98 o 
  -5   5   6        3.76        2.09      1.35 o 
  -4   5   6      240.79      212.69      3.06 o 
  -3   5   6       18.73       31.97      1.76 o 
  -2   5   6     2332.30     2688.73     23.88 o 
  -1   5   6      651.14      689.95      9.74 o 
   0   5   6        0.30       -1.09      2.16 o 
   1   5   6        7.44        3.38      1.20 o 
   2   5   6        0.01        2.83      1.06 o 
   3   5   6     1057.86     1149.57     11.92 o 
   4   5   6       26.98       18.23      2.96 o 
   5   5   6        7.08        6.45      1.74 o 
   6   5   6       32.04       37.23      2.14 o 
   7   5   6       45.88       51.71      4.58 o 
   8   5   6      129.74      121.88      4.52 o 
   9   5   6      103.74      106.22      5.89 o 
  10   5   6       28.65       25.85      4.00 o 
 -13   6   6        2.12       -2.67      4.78 o 
 -12   6   6       78.57       64.93      5.77 o 
 -11   6   6        1.01       -0.31      3.23 o 
 -10   6   6        1.38        5.45      3.23 o 
  -9   6   6      359.35      354.48      6.60 o 
  -8   6   6       62.54       49.26      2.78 o 
  -7   6   6        0.03       -0.05      1.82 o 
  -6   6   6       30.52       29.54      1.95 o 
  -5   6   6      404.45      446.28      5.14 o 
  -4   6   6      202.77      204.82      3.48 o 
  -3   6   6      286.04      365.35      4.07 o 
  -2   6   6      545.90      542.66      6.15 o 
  -1   6   6       84.01       77.82      3.36 o 
   0   6   6     1187.16     1311.91     17.51 o 
   1   6   6       33.04       27.37      1.11 o 
   2   6   6      200.18      265.23      3.69 o 
   3   6   6      117.96      115.59      2.73 o 
   4   6   6       93.24       70.57      2.21 o 
   5   6   6      343.24      349.35      7.97 o 
   6   6   6       14.55       11.70      2.41 o 
   7   6   6      316.68      314.73      8.83 o 
   8   6   6       55.07       48.76      3.43 o 
   9   6   6      160.80      149.12      7.86 o 
  10   6   6       91.96       97.46      6.25 o 
 -13   7   6      144.07      145.85      7.75 o 
 -12   7   6       63.58       76.88      6.10 o 
 -11   7   6       40.82       46.04      5.11 o 
 -10   7   6       54.37       56.84      3.95 o 
  -9   7   6       28.88       28.07      2.91 o 
  -8   7   6      234.25      213.61      5.32 o 
  -7   7   6        8.37        7.13      1.76 o 
  -6   7   6      138.36      149.03      4.49 o 
  -5   7   6       84.02       80.24      2.24 o 
  -4   7   6     1025.12      985.85      9.58 o 
  -3   7   6      252.31      312.45      3.73 o 
  -2   7   6     1058.20     1070.27     11.03 o 
  -1   7   6        0.74       -0.47      1.92 o 
   0   7   6      365.14      360.49      6.35 o 
   1   7   6      369.12      371.95      8.83 o 
   2   7   6       40.23       57.71      2.41 o 
   3   7   6      306.82      287.54      3.89 o 
   4   7   6      435.09      392.46      5.74 o 
   5   7   6       67.40       61.79      2.52 o 
   6   7   6      267.47      222.00      5.03 o 
   7   7   6       34.30       38.05      3.12 o 
   8   7   6       72.29       65.79      3.74 o 
   9   7   6       15.98       20.08      4.71 o 
  10   7   6      105.20       92.40      6.38 o 
 -12   8   6      124.13      125.43      6.93 o 
 -11   8   6       59.66       56.94      6.54 o 
 -10   8   6      234.34      261.06      6.92 o 
  -9   8   6      336.21      354.99      6.71 o 
  -8   8   6      432.66      443.29      7.29 o 
  -7   8   6       66.91       75.12      2.81 o 
  -6   8   6       45.92       41.49      2.04 o 
  -5   8   6       61.16       57.24      1.85 o 
  -4   8   6       63.01       67.50      2.08 o 
  -3   8   6        5.51       10.39      1.30 o 
  -2   8   6        0.12       -0.54      1.13 o 
  -1   8   6     1400.94     1496.18     19.94 o 
   0   8   6        0.80       -0.47      2.04 o 
   1   8   6      980.55      939.55     13.19 o 
   2   8   6       25.56       23.57      1.32 o 
   3   8   6       77.43      114.31      2.44 o 
   4   8   6        0.09       -1.28      1.28 o 
   5   8   6        0.18        2.50      1.94 o 
   6   8   6       67.23       66.26      3.27 o 
   7   8   6       17.61       13.23      2.79 o 
   8   8   6      298.71      321.50      6.94 o 
   9   8   6      127.70      167.20      7.17 o 
 -12   9   6        1.89        2.21      4.78 o 
 -11   9   6       20.54       20.87      4.78 o 
 -10   9   6      109.12      101.27      4.76 o 
  -9   9   6        0.05       -0.95      3.05 o 
  -8   9   6      250.50      242.79      5.53 o 
  -7   9   6       29.01       27.67      2.79 o 
  -6   9   6      237.88      225.47      4.24 o 
  -5   9   6      605.06      611.60      6.68 o 
  -4   9   6        5.74        4.66      1.36 o 
  -3   9   6      692.23      670.66      7.60 o 
  -2   9   6        7.41        5.52      1.24 o 
  -1   9   6      328.75      333.08     11.38 o 
   0   9   6       39.78       32.07      3.17 o 
   1   9   6        2.69        2.69      2.09 o 
   2   9   6      713.16      739.40      7.52 o 
   3   9   6      370.82      350.11      4.36 o 
   4   9   6      447.58      444.05      5.19 o 
   5   9   6       51.77       61.12      2.57 o 
   6   9   6        9.59       10.63      2.55 o 
   7   9   6        1.10        2.89      2.75 o 
   8   9   6       30.55       33.33      4.05 o 
   9   9   6       11.00       10.34      4.48 o 
 -12  10   6       14.09        9.32      5.11 o 
 -11  10   6        0.03        2.48      4.59 o 
 -10  10   6       58.37       46.98      7.47 o 
  -9  10   6       98.73      109.32      5.08 o 
  -8  10   6       50.95       62.05      3.95 o 
  -7  10   6        8.70       12.55      2.50 o 
  -6  10   6      205.58      174.63      4.53 o 
  -5  10   6       25.16       37.33      2.21 o 
  -4  10   6      479.75      434.36      5.76 o 
  -3  10   6      147.84      137.62      3.02 o 
  -2  10   6      648.47      628.48      7.11 o 
  -1  10   6     1159.46     1098.42     15.45 o 
   0  10   6      896.53      856.08     10.89 o 
   1  10   6      317.17      304.60      7.22 o 
   2  10   6      599.66      649.57      6.75 o 
   3  10   6      524.55      515.23      5.76 o 
   4  10   6      604.60      570.30      8.75 o 
   5  10   6      266.04      241.13      5.59 o 
   6  10   6      341.60      322.36      6.32 o 
   7  10   6       12.95        6.76      3.22 o 
   8  10   6       56.49       58.62      6.30 o 
   9  10   6        0.07        0.00      5.60 o 
 -11  11   6        1.31       -2.13      4.45 o 
 -10  11   6       22.16       15.69      4.59 o 
  -9  11   6       35.73       35.22      4.45 o 
  -8  11   6       20.39       18.13      3.48 o 
  -7  11   6       37.70       43.21      3.48 o 
  -6  11   6      152.93      158.61      4.58 o 
  -5  11   6      427.74      387.06      7.84 o 
  -4  11   6      160.20      154.93      3.49 o 
  -3  11   6       39.00       45.02      2.20 o 
  -2  11   6      181.38      183.52      3.26 o 
  -1  11   6      884.23      884.37      9.56 o 
   0  11   6      140.53      148.25      3.60 o 
   1  11   6      213.41      215.56      3.64 o 
   2  11   6       12.10        7.05      1.39 o 
   3  11   6        6.13        3.62      1.66 o 
   4  11   6      263.14      271.83      6.41 o 
   5  11   6        2.51        4.23      2.44 o 
   6  11   6        0.06        0.04      2.94 o 
   7  11   6        0.18        0.02      3.45 o 
   8  11   6       15.49       15.89      4.23 o 
 -11  12   6       13.81       10.27      4.92 o 
 -10  12   6      141.88      169.05      7.71 o 
  -9  12   6      111.37      109.78      9.10 o 
  -8  12   6       47.90       47.68      3.82 o 
  -7  12   6        0.52       -2.94      2.94 o 
  -6  12   6       27.89       26.78      3.21 o 
  -5  12   6      430.36      376.64      6.44 o 
  -4  12   6      320.31      323.67      4.96 o 
  -3  12   6      108.36      115.95      3.09 o 
  -2  12   6      362.10      359.52      4.89 o 
  -1  12   6       18.66       25.08      1.48 o 
   0  12   6      100.51      105.45      3.24 o 
   1  12   6       17.70       14.75      1.78 o 
   2  12   6       73.73       83.81      2.43 o 
   3  12   6       30.49       26.26      1.94 o 
   4  12   6       97.27      101.91      4.42 o 
   5  12   6      176.53      174.81      4.81 o 
   6  12   6        8.96        2.11      3.53 o 
   7  12   6        3.31        2.41      3.80 o 
   8  12   6        9.02        4.29      6.77 o 
 -10  13   6        4.47        6.00      4.45 o 
  -9  13   6       42.41       59.81      5.38 o 
  -8  13   6       32.33       41.67      4.59 o 
  -7  13   6       11.38       17.66      3.28 o 
  -6  13   6        1.58        3.42      2.34 o 
  -5  13   6        3.79       -2.12      2.50 o 
  -4  13   6       53.43       49.18      2.40 o 
  -3  13   6     1011.41      975.41      9.94 o 
  -2  13   6      208.25      214.46      3.80 o 
  -1  13   6        2.45        0.22      1.37 o 
   0  13   6       19.86       18.97      1.35 o 
   1  13   6       86.30       89.48      3.99 o 
   2  13   6      144.35      159.20      3.28 o 
   3  13   6      413.77      465.18      6.85 o 
   4  13   6      181.92      174.72      5.04 o 
   5  13   6       26.30       19.42      3.53 o 
   6  13   6       75.74       95.30      5.50 o 
   7  13   6       49.45       61.47      5.01 o 
  -9  14   6       55.03       45.70      5.25 o 
  -8  14   6       14.53       11.49      4.25 o 
  -7  14   6      169.14      182.50      7.24 o 
  -6  14   6       56.48       59.52      3.91 o 
  -5  14   6       72.55       69.43      3.13 o 
  -4  14   6       81.01       75.20      3.17 o 
  -3  14   6        7.45        6.60      1.89 o 
  -2  14   6       53.11       53.80      2.36 o 
  -1  14   6       16.57       19.17      1.70 o 
   0  14   6      137.53      128.73      3.35 o 
   1  14   6       57.70       55.11      2.35 o 
   2  14   6       91.24      103.02      2.44 o 
   3  14   6      180.37      173.09      3.90 o 
   4  14   6       38.86       36.64      3.60 o 
   5  14   6        0.25        1.67      3.18 o 
   6  14   6        2.23       -0.02      3.53 o 
  -8  15   6       18.93       14.27      4.37 o 
  -7  15   6       16.70       21.13      4.25 o 
  -6  15   6       66.47       72.20      5.05 o 
  -5  15   6       51.21       55.60      3.78 o 
  -4  15   6        0.66       -2.29      2.29 o 
  -3  15   6       11.11       16.21      2.74 o 
  -2  15   6       39.37       40.41      2.38 o 
  -1  15   6        5.20        5.98      1.68 o 
   0  15   6        0.72        0.70      2.49 o 
   1  15   6        9.94       10.17      1.80 o 
   2  15   6       21.12       28.34      2.08 o 
   3  15   6        0.85        0.54      7.24 o 
   4  15   6        5.14        3.67      4.20 o 
   5  15   6        2.36        2.86      3.60 o 
   6  15   6      138.08      136.33      7.47 o 
  -7  16   6        3.52        5.23      3.97 o 
  -6  16   6       38.26       37.22      4.71 o 
  -5  16   6        2.79       -1.01      3.70 o 
  -4  16   6       32.21       36.23      3.45 o 
  -3  16   6        4.62        1.23      2.63 o 
  -2  16   6        9.86        4.94      3.47 o 
  -1  16   6      421.80      451.07     10.19 o 
   0  16   6       44.09       41.19      2.52 o 
   1  16   6      185.38      194.38      5.10 o 
   2  16   6       69.16       65.02      4.02 o 
   3  16   6       11.53       14.66      2.30 o 
   4  16   6        4.58        1.99      3.24 o 
   5  16   6       12.99        8.68      3.66 o 
  -6  17   6       30.35       31.38      5.84 o 
  -5  17   6      137.76      165.83      6.77 o 
  -4  17   6      135.90      150.50      6.38 o 
  -3  17   6      108.18      100.34     11.67 o 
  -2  17   6       21.88       22.56      2.75 o 
  -1  17   6       16.66       19.62      2.68 o 
   0  17   6       66.72       69.18      4.90 o 
   1  17   6       52.38       67.28      4.02 o 
   2  17   6       30.52       23.14      2.96 o 
   3  17   6       39.58       44.19      5.14 o 
  -4  18   6        3.03        5.45      4.67 o 
  -3  18   6       41.15       59.42      4.38 o 
  -2  18   6       43.86       47.90      3.54 o 
  -1  18   6       27.65       37.91      9.10 o 
   0  18   6       10.39       16.21      3.74 o 
   1  18   6        6.37        9.26      2.96 o 
 -14   1   7       15.23       16.81      7.94 o 
 -13   1   7       78.05       76.20      6.54 o 
 -12   1   7       39.07       36.87      4.31 o 
 -11   1   7       35.87       37.34      3.31 o 
 -10   1   7        7.17       10.75      2.85 o 
  -9   1   7     1096.23     1014.13     12.41 o 
  -8   1   7      326.50      320.86      4.25 o 
  -7   1   7       21.38        9.80      1.41 o 
  -6   1   7       94.39      113.55      3.86 o 
  -5   1   7      374.26      351.07      4.35 o 
  -4   1   7      175.16      227.09      6.73 o 
  -3   1   7        2.87        3.70      1.15 o 
  -2   1   7     1251.40     1301.94     11.91 o 
  -1   1   7     1041.94     1131.02     10.48 o 
   0   1   7      359.92      490.18      4.73 o 
   1   1   7      123.24      112.71      2.64 o 
   2   1   7        4.08        6.43      1.18 o 
   3   1   7       34.56       59.44      1.95 o 
   4   1   7     1105.47     1131.48     11.05 o 
   5   1   7     4069.64     4096.38     50.81 o 
   6   1   7     1555.08     1531.05     16.11 o 
   7   1   7      443.94      435.82      6.84 o 
   8   1   7      215.03      220.75      5.10 o 
   9   1   7      253.51      262.94      8.74 o 
  10   1   7        4.46       10.09      4.78 o 
 -14   2   7        4.25        2.80      7.47 o 
 -13   2   7       22.26       22.24      5.02 o 
 -12   2   7       14.66       14.34      5.36 o 
 -11   2   7        0.21        0.57      2.85 o 
 -10   2   7      515.80      482.22      6.90 o 
  -9   2   7       68.57       67.25      2.76 o 
  -8   2   7      200.13      222.54      3.50 o 
  -7   2   7      246.94      233.15      4.28 o 
  -6   2   7        3.78        5.96      1.40 o 
  -5   2   7      223.38      239.42      3.53 o 
  -4   2   7       10.85       17.25      1.73 o 
  -3   2   7      232.75      220.92      3.09 o 
  -2   2   7      917.72      879.78      8.35 o 
  -1   2   7        9.81        5.57      0.99 o 
   0   2   7        1.23        1.24      0.96 o 
   1   2   7     3352.20     3570.60     31.45 o 
   2   2   7      130.87      143.01      2.39 o 
   3   2   7      182.50      217.45      4.24 o 
   4   2   7       20.55       23.35      2.72 o 
   5   2   7     3150.21     3087.67     49.00 o 
   6   2   7      324.05      331.78      5.14 o 
   7   2   7        0.37       -1.76      2.31 o 
   8   2   7       40.60       45.93      3.57 o 
   9   2   7        9.53        8.51      3.36 o 
  10   2   7       28.81       37.49      5.44 o 
 -13   3   7      211.98      236.48      7.54 o 
 -12   3   7       18.46       14.22      3.95 o 
 -11   3   7      436.21      407.27     10.09 o 
 -10   3   7       10.34        4.40      2.21 o 
  -9   3   7      404.51      404.87      5.95 o 
  -8   3   7      161.34      193.58      3.63 o 
  -7   3   7      418.87      402.53      5.05 o 
  -6   3   7       47.00       52.21      1.96 o 
  -5   3   7       77.95       65.70      1.98 o 
  -4   3   7     1667.58     1913.41     19.67 o 
  -3   3   7      589.11      571.25      5.83 o 
  -2   3   7      186.60      175.15      2.61 o 
  -1   3   7       92.30       58.80      2.39 o 
   0   3   7      182.32      154.89      3.04 o 
   1   3   7     1483.52     1455.80     13.33 o 
   2   3   7      115.65       98.50      2.30 o 
   3   3   7      610.65      560.63      5.63 o 
   4   3   7        0.12       -0.42      1.61 o 
   5   3   7      630.36      655.41      7.23 o 
   6   3   7       25.52       25.14      2.15 o 
   7   3   7       42.27       39.95      2.68 o 
   8   3   7       41.61       41.04      3.68 o 
   9   3   7      144.65      165.20      6.69 o 
  10   3   7       14.63       14.52      5.37 o 
 -13   4   7        0.37       -0.56      4.78 o 
 -12   4   7       15.74       19.59      3.95 o 
 -11   4   7        7.83        8.84      3.62 o 
 -10   4   7      101.45       99.93      3.70 o 
  -9   4   7      443.26      421.58     10.97 o 
  -8   4   7     1824.05     1858.61     17.53 o 
  -7   4   7     1577.75     1628.89     15.44 o 
  -6   4   7      113.62      116.86      5.03 o 
  -5   4   7      291.39      303.79      3.89 o 
  -4   4   7     4462.30     4631.61     37.69 o 
  -3   4   7      128.34      124.99      2.18 o 
  -2   4   7      109.11       98.16      1.95 o 
  -1   4   7        7.73        8.32      1.08 o 
   0   4   7       57.42       42.92      2.09 o 
   1   4   7     2044.42     2144.88     19.21 o 
   2   4   7       81.70       47.26      1.52 o 
   3   4   7      179.06      168.58      2.98 o 
   4   4   7      204.80      218.69      3.86 o 
   5   4   7      172.74      177.86      3.87 o 
   6   4   7      225.20      221.85      4.15 o 
   7   4   7      107.34       93.47      4.65 o 
   8   4   7       82.96       69.58      4.20 o 
   9   4   7        1.72       -1.90      3.32 o 
  10   4   7        0.64       -2.01      4.78 o 
 -13   5   7        0.12       -3.84      4.59 o 
 -12   5   7      117.63      135.04      5.84 o 
 -11   5   7       27.70       38.98      4.03 o 
 -10   5   7      237.02      258.54      6.70 o 
  -9   5   7     1390.15     1413.31     19.29 o 
  -8   5   7       85.54       91.43      3.98 o 
  -7   5   7        2.27        6.38      1.85 o 
  -6   5   7      116.74      118.23      3.08 o 
  -5   5   7       98.23       91.59      2.37 o 
  -4   5   7     2365.35     2339.52     21.03 o 
  -3   5   7     4646.17     4857.87     39.37 o 
  -2   5   7       84.92       84.06      2.35 o 
  -1   5   7      219.83      180.33      4.49 o 
   0   5   7      130.49      130.91      2.09 o 
   1   5   7     2606.47     2796.16     27.34 o 
   2   5   7      307.32      327.31      4.47 o 
   3   5   7      144.54      164.33      3.10 o 
   4   5   7        4.00        1.49      1.48 o 
   5   5   7       96.18      115.93      3.33 o 
   6   5   7       25.17       23.46      2.08 o 
   7   5   7      117.52      122.65      6.20 o 
   8   5   7      159.24      178.53      6.02 o 
   9   5   7       51.36       59.02      4.40 o 
  10   5   7        3.72        4.09      5.60 o 
 -13   6   7        0.37       -3.67      6.07 o 
 -12   6   7       13.49       15.16      7.24 o 
 -11   6   7      135.75      142.30      7.57 o 
 -10   6   7       18.92       20.41      3.32 o 
  -9   6   7       33.16       40.17      2.79 o 
  -8   6   7        3.16        4.48      2.39 o 
  -7   6   7      282.68      237.75      4.24 o 
  -6   6   7       61.02       83.93      2.47 o 
  -5   6   7      315.14      286.61      3.87 o 
  -4   6   7     1303.35     1468.32     13.58 o 
  -3   6   7      175.67      197.61      3.19 o 
  -2   6   7      119.44      139.16      2.43 o 
  -1   6   7       40.24       37.97      2.47 o 
   0   6   7     1968.98     2065.78     23.16 o 
   1   6   7       64.75       61.21      1.97 o 
   2   6   7      603.90      597.88      7.56 o 
   3   6   7      350.27      330.20      6.00 o 
   4   6   7      554.28      532.68      6.69 o 
   5   6   7      101.92       73.27      3.18 o 
   6   6   7       49.94       48.96      3.00 o 
   7   6   7       16.19       14.81      2.89 o 
   8   6   7      150.36      135.94      6.25 o 
   9   6   7      135.06      131.43      7.05 o 
 -13   7   7       14.00       14.14      9.10 o 
 -12   7   7        0.36       -2.80      4.78 o 
 -11   7   7       62.33       54.41      5.11 o 
 -10   7   7       18.86       20.04      3.36 o 
  -9   7   7       72.62       74.52      4.47 o 
  -8   7   7       80.13       77.48      3.93 o 
  -7   7   7      128.36      147.63      4.45 o 
  -6   7   7       14.57        9.33      1.77 o 
  -5   7   7       27.50       30.16      1.98 o 
  -4   7   7       19.77       18.42      1.50 o 
  -3   7   7       36.07       38.76      1.57 o 
  -2   7   7      611.78      636.68      7.97 o 
  -1   7   7        0.30       -0.61      1.98 o 
   0   7   7      400.15      385.94      5.87 o 
   1   7   7     2126.31     2188.68     28.38 o 
   2   7   7       13.54       16.66      1.43 o 
   3   7   7       56.16       67.10      2.31 o 
   4   7   7      654.45      580.94      6.46 o 
   5   7   7       62.39       65.94      2.57 o 
   6   7   7      219.26      218.84      5.17 o 
   7   7   7      215.77      206.70      5.26 o 
   8   7   7       48.00       49.62      5.31 o 
   9   7   7        2.72        4.72      4.71 o 
 -12   8   7       62.64       71.19      6.10 o 
 -11   8   7        0.38        1.40      4.04 o 
 -10   8   7       35.66       44.38      4.03 o 
  -9   8   7       58.34       53.33      3.84 o 
  -8   8   7      214.04      208.56      5.79 o 
  -7   8   7      206.52      184.01      6.51 o 
  -6   8   7       68.20       58.61      2.35 o 
  -5   8   7      379.53      344.22      6.20 o 
  -4   8   7       31.51       23.32      1.75 o 
  -3   8   7       14.47        9.45      1.72 o 
  -2   8   7      264.88      243.27      5.38 o 
  -1   8   7       98.19       99.24      3.82 o 
   0   8   7      127.31      135.59      3.74 o 
   1   8   7        3.18        4.30      2.09 o 
   2   8   7      860.37      824.08      8.92 o 
   3   8   7      230.45      232.79      5.58 o 
   4   8   7        5.78        3.03      1.71 o 
   5   8   7       53.60       36.02      2.79 o 
   6   8   7      258.66      242.63      6.67 o 
   7   8   7      195.34      190.97      6.40 o 
   8   8   7      199.81      219.86     14.01 o 
   9   8   7       23.66       33.09      4.92 o 
 -12   9   7      153.19      172.25     14.47 o 
 -11   9   7        0.61        0.73      4.45 o 
 -10   9   7       93.96      112.39      6.43 o 
  -9   9   7       22.22       20.11      3.32 o 
  -8   9   7        0.01        0.44      3.02 o 
  -7   9   7      216.34      212.36      5.89 o 
  -6   9   7        0.00        1.94      2.10 o 
  -5   9   7       54.87       43.00      2.02 o 
  -4   9   7      436.76      460.25      6.53 o 
  -3   9   7        2.22       -0.19      1.51 o 
  -2   9   7      363.34      381.88     10.78 o 
  -1   9   7       81.42       72.92      3.87 o 
   0   9   7      317.58      296.93      5.34 o 
   1   9   7      109.89      118.01      4.12 o 
   2   9   7        2.99        1.04      1.52 o 
   3   9   7        2.98        1.20      1.64 o 
   4   9   7        3.04        1.17      1.82 o 
   5   9   7        1.89        2.63      2.44 o 
   6   9   7       18.64       18.77      3.17 o 
   7   9   7       44.51       32.17      3.56 o 
   8   9   7        0.09       -1.78      4.14 o 
 -12  10   7        2.35       -4.33      5.37 o 
 -11  10   7       12.38       22.11      4.90 o 
 -10  10   7        6.35        7.07      4.45 o 
  -9  10   7       68.16       58.46      4.92 o 
  -8  10   7       43.16       43.59      3.71 o 
  -7  10   7       84.81       80.94      3.98 o 
  -6  10   7       81.94       71.87      3.07 o 
  -5  10   7      291.92      277.84      5.11 o 
  -4  10   7      351.78      332.88      6.54 o 
  -3  10   7        1.27        0.51      1.38 o 
  -2  10   7      874.02      847.23     20.32 o 
  -1  10   7        1.05        0.88      2.60 o 
   0  10   7     2939.01     3006.88     33.61 o 
   1  10   7       10.16        5.80      2.19 o 
   2  10   7      302.72      267.79      4.19 o 
   3  10   7       36.01       27.35      1.91 o 
   4  10   7      297.40      302.94      5.88 o 
   5  10   7       16.85       14.23      2.55 o 
   6  10   7      269.69      244.15      5.64 o 
   7  10   7        4.00        9.63      3.22 o 
   8  10   7       26.48       27.08      5.60 o 
 -11  11   7        4.86        3.55      4.59 o 
 -10  11   7        0.08        3.60      4.12 o 
  -9  11   7       29.42       22.93      4.59 o 
  -8  11   7       48.69       45.18      3.70 o 
  -7  11   7        0.61        0.12      2.81 o 
  -6  11   7       79.98       55.78      6.65 o 
  -5  11   7       24.85       25.45      2.38 o 
  -4  11   7      661.64      666.44     11.25 o 
  -3  11   7       55.99       70.93      2.97 o 
  -2  11   7       19.98       19.73      1.83 o 
  -1  11   7       19.61       22.46      3.09 o 
   0  11   7      436.30      446.15      6.37 o 
   1  11   7        5.69        7.35      2.53 o 
   2  11   7      658.02      673.04      9.39 o 
   3  11   7      145.67      175.38      4.09 o 
   4  11   7      162.39      183.42      7.56 o 
   5  11   7      100.74      109.22      4.07 o 
   6  11   7       57.08       46.13      3.68 o 
   7  11   7       32.85       43.76      4.58 o 
   8  11   7      160.64      211.97     10.27 o 
 -11  12   7       30.65       44.17     10.74 o 
 -10  12   7      171.92      202.80      8.08 o 
  -9  12   7       12.09       13.23      4.37 o 
  -8  12   7      389.58      425.33     10.50 o 
  -7  12   7       14.42       11.84      3.09 o 
  -6  12   7       80.39      103.52      7.70 o 
  -5  12   7        0.09        3.67      2.17 o 
  -4  12   7       48.14       37.10      2.25 o 
  -3  12   7       13.21       18.78      1.87 o 
  -2  12   7      289.40      281.51      4.34 o 
  -1  12   7        1.18       -0.57      2.27 o 
   0  12   7        0.02       -2.18      2.18 o 
   1  12   7       91.20       76.66      3.22 o 
   2  12   7       86.47       86.57      9.20 o 
   3  12   7       99.72      116.31      3.50 o 
   4  12   7      142.11      139.94      3.40 o 
   5  12   7      135.93      116.90      4.65 o 
   6  12   7        1.65        0.06      3.60 o 
   7  12   7        1.58        2.24      5.14 o 
 -10  13   7       42.22       58.22      5.44 o 
  -9  13   7       43.34       54.51      5.16 o 
  -8  13   7        0.02       -3.59      3.59 o 
  -7  13   7       11.81        7.44      3.29 o 
  -6  13   7        1.68       -2.93      3.36 o 
  -5  13   7       26.62       33.74      3.70 o 
  -4  13   7        3.84        1.78      2.14 o 
  -3  13   7      266.81      288.61      4.71 o 
  -2  13   7      357.95      364.65      4.99 o 
  -1  13   7       15.73       11.95      2.79 o 
   0  13   7      524.64      518.74      7.25 o 
   1  13   7      181.48      163.33      5.65 o 
   2  13   7       54.64       57.60      4.03 o 
   3  13   7      144.67      134.57      3.50 o 
   4  13   7      570.66      606.39     11.99 o 
   5  13   7       44.91       38.49      3.66 o 
   6  13   7      164.30      173.51     10.97 o 
  -9  14   7       72.39       93.55      6.05 o 
  -8  14   7       32.13       37.76      7.47 o 
  -7  14   7        0.64        1.63      7.00 o 
  -6  14   7       93.25      112.42      5.71 o 
  -5  14   7       32.56       35.85      3.33 o 
  -4  14   7       25.34       33.19      2.96 o 
  -3  14   7        1.73       -1.81      1.81 o 
  -2  14   7      181.66      184.86      3.69 o 
  -1  14   7      120.38      117.86      5.22 o 
   0  14   7       11.10        8.56      3.67 o 
   1  14   7       30.78       26.21      6.77 o 
   2  14   7      228.88      226.11      8.08 o 
   3  14   7       35.16       44.13      3.27 o 
   4  14   7      112.54      118.76      5.16 o 
   5  14   7       77.54       89.60      5.09 o 
   6  14   7        0.37       -2.66      3.53 o 
  -8  15   7        0.16        3.72      4.04 o 
  -7  15   7        3.99        3.32      4.04 o 
  -6  15   7       35.88       32.83      4.14 o 
  -5  15   7       42.29       47.58      4.23 o 
  -4  15   7       10.30       10.52      2.74 o 
  -3  15   7        0.13       -1.87      1.87 o 
  -2  15   7      100.71       93.37      2.84 o 
  -1  15   7        0.95        2.47      3.41 o 
   0  15   7       36.81       31.53      4.62 o 
   1  15   7       18.17       28.04      4.62 o 
   2  15   7      212.52      209.17     12.14 o 
   3  15   7       91.57       83.57      8.40 o 
   4  15   7       14.21       12.23      4.44 o 
   5  15   7       94.97      110.72      5.44 o 
  -7  16   7       78.87       69.80      6.77 o 
  -6  16   7       26.08       25.19      4.23 o 
  -5  16   7      122.12      112.12      9.34 o 
  -4  16   7      159.85      181.85      6.22 o 
  -3  16   7       22.27       22.29      3.11 o 
  -2  16   7      157.54      173.11      3.73 o 
  -1  16   7        0.01        1.28      3.57 o 
   0  16   7        2.89        1.40      4.29 o 
   1  16   7        3.93        5.60      6.54 o 
   2  16   7        0.06        3.74      6.54 o 
   3  16   7      265.30      288.07     14.01 o 
   4  16   7       75.60       80.61      4.18 o 
  -6  17   7        0.26       -0.45      4.14 o 
  -5  17   7       20.12       13.32      3.88 o 
  -4  17   7        6.91        7.36      5.84 o 
  -3  17   7        3.82        4.33      4.67 o 
  -2  17   7       17.20       11.39      2.49 o 
  -1  17   7       30.87       29.65      6.30 o 
   0  17   7       80.04       64.43      7.94 o 
   1  17   7        0.01        2.33      6.54 o 
   2  17   7      248.11      269.39     13.54 o 
  -4  18   7        7.14        7.67      6.30 o 
  -3  18   7       48.47       63.02      7.24 o 
  -2  18   7        1.11        1.09      2.44 o 
  -1  18   7       96.67      120.46     10.27 o 
   0  18   7        0.92        3.27      7.00 o 
 -14   0   8        6.09       14.47      7.94 o 
 -13   0   8      720.46      740.48     22.88 o 
 -12   0   8       27.35       29.88      6.54 o 
 -11   0   8      172.90      160.38      6.93 o 
 -10   0   8      915.96      928.44     18.91 o 
  -9   0   8      250.71      242.69      7.75 o 
  -8   0   8      148.14      129.97      3.90 o 
  -7   0   8       98.02       75.73      3.77 o 
  -6   0   8     1034.87     1054.23     14.64 o 
  -5   0   8     1635.13     1682.29     30.61 o 
  -4   0   8       95.95       86.89      3.32 o 
  -3   0   8     2658.10     2581.91     39.95 o 
  -2   0   8      330.53      341.37      6.93 o 
  -1   0   8      276.07      349.34      6.52 o 
   0   0   8     3320.47     3316.67     43.34 o 
   1   0   8      937.04      972.06     16.18 o 
   2   0   8      532.04      584.66     10.73 o 
   3   0   8       81.51       78.68      2.79 o 
   4   0   8      726.04      787.02     10.09 o 
   5   0   8     1010.81     1029.27     18.16 o 
   6   0   8      114.48      120.11      5.44 o 
   7   0   8      141.95      135.04      7.94 o 
   8   0   8       18.67       20.83      4.04 o 
   9   0   8        2.45       10.74      6.54 o 
  10   0   8       37.48       29.88      7.47 o 
 -14   1   8        1.45        0.03      6.30 o 
 -13   1   8        4.67        5.84      4.95 o 
 -12   1   8       17.79       12.14      4.62 o 
 -11   1   8      433.12      447.93      7.81 o 
 -10   1   8      223.66      224.18      8.83 o 
  -9   1   8      767.17      746.23      9.10 o 
  -8   1   8        1.33        2.13      1.66 o 
  -7   1   8      505.45      537.63      6.49 o 
  -6   1   8     1287.77     1404.60     16.00 o 
  -5   1   8      224.95      222.18      3.33 o 
  -4   1   8      130.80      130.23      2.79 o 
  -3   1   8      459.99      532.16      5.62 o 
  -2   1   8     1152.98     1274.85     11.78 o 
  -1   1   8      119.64      110.94      2.06 o 
   0   1   8      515.22      521.12      5.43 o 
   1   1   8      519.87      533.36      5.65 o 
   2   1   8        7.23        4.08      1.39 o 
   3   1   8      893.25      980.74      9.75 o 
   4   1   8       49.41       59.29      2.04 o 
   5   1   8        3.02        3.58      2.70 o 
   6   1   8        3.93        3.96      2.30 o 
   7   1   8       14.35       15.54      2.54 o 
   8   1   8       93.52       96.62      4.52 o 
   9   1   8        9.65        9.10      4.29 o 
  10   1   8      168.06      208.19      8.41 o 
 -13   2   8        2.00       -3.86      4.78 o 
 -12   2   8      103.94      112.66      5.21 o 
 -11   2   8       41.89       36.41      3.95 o 
 -10   2   8        0.78       -2.50      2.50 o 
  -9   2   8      301.50      296.85      5.08 o 
  -8   2   8        6.12        8.32      1.83 o 
  -7   2   8     1233.10     1278.45     12.45 o 
  -6   2   8       17.04       15.85      1.50 o 
  -5   2   8        2.64        1.86      0.96 o 
  -4   2   8       61.46       72.08      2.10 o 
  -3   2   8     3043.15     3111.75     27.60 o 
  -2   2   8      142.65      175.10      2.75 o 
  -1   2   8      499.21      579.43      5.44 o 
   0   2   8      121.23      138.52      2.30 o 
   1   2   8      492.64      506.05      5.42 o 
   2   2   8      148.88      154.79      4.40 o 
   3   2   8      645.33      641.48      6.95 o 
   4   2   8       63.42       56.03      2.34 o 
   5   2   8      300.32      313.68      6.73 o 
   6   2   8      914.41      900.26     11.53 o 
   7   2   8       21.09       20.16      5.05 o 
   8   2   8        4.55        2.33      3.02 o 
   9   2   8       40.63       42.17      5.25 o 
 -13   3   8        2.23        3.27      4.95 o 
 -12   3   8        2.30        2.99      3.86 o 
 -11   3   8       21.66       24.66      3.68 o 
 -10   3   8       73.84       77.07      3.41 o 
  -9   3   8      290.33      268.94      6.87 o 
  -8   3   8      502.50      466.15      6.08 o 
  -7   3   8       38.02       39.81      2.02 o 
  -6   3   8      441.72      498.99      5.31 o 
  -5   3   8       10.35        6.54      1.33 o 
  -4   3   8      880.40      929.32      9.04 o 
  -3   3   8     2593.12     2668.74     23.76 o 
  -2   3   8       86.82      127.18      2.46 o 
  -1   3   8       65.61       54.33      1.95 o 
   0   3   8       52.26       72.28      1.91 o 
   1   3   8      751.21      840.07      8.24 o 
   2   3   8     1076.95     1104.32      9.72 o 
   3   3   8     1159.89     1188.70     17.82 o 
   4   3   8        3.85        2.70      1.52 o 
   5   3   8        0.03       -0.83      2.60 o 
   6   3   8       34.00       40.03      3.30 o 
   7   3   8      153.92      147.69      8.51 o 
   8   3   8       84.79       85.93      4.49 o 
   9   3   8      218.24      253.41      9.10 o 
 -13   4   8       49.60       57.01      6.10 o 
 -12   4   8       37.30       43.77      4.31 o 
 -11   4   8       51.77       47.10      4.03 o 
 -10   4   8      674.80      706.42      9.96 o 
  -9   4   8        5.31        2.98      2.13 o 
  -8   4   8      103.74       99.57      3.67 o 
  -7   4   8      143.38      150.35      3.57 o 
  -6   4   8      122.50      127.40      3.09 o 
  -5   4   8       61.08       69.33      2.19 o 
  -4   4   8       49.54       37.82      1.47 o 
  -3   4   8     1301.45     1300.45     12.09 o 
  -2   4   8      570.59      675.36      6.62 o 
  -1   4   8       50.15       60.48      3.71 o 
   0   4   8        8.14        9.03      1.23 o 
   1   4   8       79.48       71.19      2.13 o 
   2   4   8      872.18      893.77      8.10 o 
   3   4   8      299.84      297.51      4.07 o 
   4   4   8       53.53       36.14      2.41 o 
   5   4   8     1087.81     1078.19     13.53 o 
   6   4   8      330.42      307.64      5.01 o 
   7   4   8        0.88        0.66      3.12 o 
   8   4   8        0.33       -2.48      3.17 o 
   9   4   8       11.22       14.17      4.14 o 
 -13   5   8        0.20       -1.63      4.62 o 
 -12   5   8       18.34        9.59      3.91 o 
 -11   5   8      157.35      148.93      7.60 o 
 -10   5   8       25.27       25.56      3.50 o 
  -9   5   8        0.35        1.76      2.47 o 
  -8   5   8        0.35       -0.41      2.21 o 
  -7   5   8      126.54      132.54      3.90 o 
  -6   5   8      637.40      695.76      8.28 o 
  -5   5   8       24.64       31.23      1.66 o 
  -4   5   8     1293.70     1341.14     12.54 o 
  -3   5   8      183.99      178.22      2.51 o 
  -2   5   8        3.75       16.06      1.28 o 
  -1   5   8       92.26       80.24      2.48 o 
   0   5   8       10.44        8.79      1.09 o 
   1   5   8        8.30        3.04      1.35 o 
   2   5   8       38.20       40.06      1.72 o 
   3   5   8       87.31       83.44      4.31 o 
   4   5   8       32.59       23.42      2.25 o 
   5   5   8        2.93        3.38      2.42 o 
   6   5   8        0.85        0.37      2.45 o 
   7   5   8        2.23        1.35      3.00 o 
   8   5   8       11.06        8.61      3.39 o 
   9   5   8       34.52       43.41      8.40 o 
 -13   6   8       26.33       28.16      5.58 o 
 -12   6   8        5.19       -1.17      7.70 o 
 -11   6   8      135.50      136.02      5.92 o 
 -10   6   8       37.60       32.23      3.75 o 
  -9   6   8       21.49       26.95      2.60 o 
  -8   6   8       73.13       69.57      3.75 o 
  -7   6   8       55.29       37.87      2.17 o 
  -6   6   8      343.81      349.50      5.04 o 
  -5   6   8       70.99       66.41      2.33 o 
  -4   6   8        4.91        6.95      1.27 o 
  -3   6   8       20.60       14.18      1.79 o 
  -2   6   8      837.24      820.23      8.79 o 
  -1   6   8     1361.84     1428.51     19.22 o 
   0   6   8      806.62      894.50     13.12 o 
   1   6   8      342.19      320.06      4.58 o 
   2   6   8      115.12      113.17      2.99 o 
   3   6   8       89.04       78.96      3.64 o 
   4   6   8       14.97       20.93      2.06 o 
   5   6   8       46.09       50.56      2.99 o 
   6   6   8       98.53       87.64      3.65 o 
   7   6   8       83.17       80.68      4.18 o 
   8   6   8       11.75        7.40      3.39 o 
   9   6   8       35.48       36.74      5.05 o 
 -13   7   8       39.81       34.14      6.07 o 
 -12   7   8        5.34        2.56      4.78 o 
 -11   7   8       47.15       58.98      4.38 o 
 -10   7   8      161.97      169.57      6.95 o 
  -9   7   8      353.07      346.42      7.62 o 
  -8   7   8      469.06      491.62      8.87 o 
  -7   7   8       15.40       18.73      2.45 o 
  -6   7   8      983.81      944.84     10.46 o 
  -5   7   8       25.13       36.31      1.87 o 
  -4   7   8     1239.81     1313.73     13.63 o 
  -3   7   8       25.89       22.43      1.37 o 
  -2   7   8      244.44      251.88      6.66 o 
  -1   7   8      312.22      339.27      6.46 o 
   0   7   8      209.20      195.60      4.32 o 
   1   7   8      764.26      773.43     11.65 o 
   2   7   8      432.09      440.23      5.42 o 
   3   7   8      447.18      428.68      5.44 o 
   4   7   8       87.43       71.77      2.59 o 
   5   7   8        4.82        4.70      2.47 o 
   6   7   8       55.20       56.39      3.32 o 
   7   7   8       20.82       27.86      3.44 o 
   8   7   8       78.28       81.01      5.58 o 
   9   7   8       18.08       16.04      4.59 o 
 -12   8   8       53.71       59.82      5.92 o 
 -11   8   8      276.80      295.10      9.40 o 
 -10   8   8      200.82      219.90      9.90 o 
  -9   8   8       88.27       86.26      4.38 o 
  -8   8   8        8.37        8.51      2.94 o 
  -7   8   8       21.28       13.62      2.81 o 
  -6   8   8     1857.69     1832.88     32.41 o 
  -5   8   8        8.68        5.91      1.92 o 
  -4   8   8      400.31      441.81      5.65 o 
  -3   8   8      188.67      216.48      5.03 o 
  -2   8   8      463.69      466.00      8.08 o 
  -1   8   8     1221.71     1203.67     16.80 o 
   0   8   8     2120.16     2099.34     23.92 o 
   1   8   8     1438.60     1509.72     20.38 o 
   2   8   8        4.10       10.77      2.15 o 
   3   8   8      331.45      274.31      4.39 o 
   4   8   8        3.33        6.64      1.84 o 
   5   8   8      207.95      204.81      4.99 o 
   6   8   8        9.76       18.35      2.84 o 
   7   8   8       20.59       32.95      7.70 o 
   8   8   8        0.05       -1.44      4.90 o 
 -12   9   8       20.29       20.13      5.25 o 
 -11   9   8       24.14       29.51      5.05 o 
 -10   9   8       62.62       80.21      5.58 o 
  -9   9   8        1.16        1.30      3.21 o 
  -8   9   8      148.85      174.64      6.06 o 
  -7   9   8       89.80      122.54      4.80 o 
  -6   9   8      320.62      337.96      6.65 o 
  -5   9   8      189.85      161.65      3.91 o 
  -4   9   8      339.80      352.43      6.05 o 
  -3   9   8      872.81      851.87      9.28 o 
  -2   9   8      699.68      701.59     11.05 o 
  -1   9   8     1987.23     1944.25     25.87 o 
   0   9   8       29.44       19.80      2.47 o 
   1   9   8      379.96      391.52      7.35 o 
   2   9   8        9.89       11.25      5.51 o 
   3   9   8       44.20       42.11      1.94 o 
   4   9   8        6.36        6.15      1.86 o 
   5   9   8       31.71       34.08      2.77 o 
   6   9   8       16.79       12.16      2.87 o 
   7   9   8       30.74       29.38      4.23 o 
   8   9   8        3.96        6.12      4.37 o 
 -11  10   8       25.49       34.24      5.25 o 
 -10  10   8       81.42      108.00     11.44 o 
  -9  10   8        5.15        4.55      3.92 o 
  -8  10   8       38.46       34.68      4.21 o 
  -7  10   8      609.94      591.16     10.22 o 
  -6  10   8      369.16      334.25      6.32 o 
  -5  10   8        6.71        0.55      2.11 o 
  -4  10   8      218.32      215.95      5.86 o 
  -3  10   8        0.25        0.92      1.50 o 
  -2  10   8        0.04       -2.63      2.68 o 
  -1  10   8      851.81      836.08     12.65 o 
   0  10   8       75.40       71.05      3.13 o 
   1  10   8       13.55       17.51      2.72 o 
   2  10   8      948.38      951.50     16.03 o 
   3  10   8       32.82       39.77      1.97 o 
   4  10   8      104.70       99.11      3.04 o 
   5  10   8      371.17      389.96      6.91 o 
   6  10   8       58.94       51.54      9.29 o 
   7  10   8        1.35        0.09      3.97 o 
 -11  11   8       12.15       12.16      4.78 o 
 -10  11   8       41.69       42.09      4.92 o 
  -9  11   8       25.50       10.01      4.37 o 
  -8  11   8       38.05       43.91      6.54 o 
  -7  11   8      116.49      109.20      5.16 o 
  -6  11   8      313.17      291.70      6.39 o 
  -5  11   8       26.92       27.24      2.41 o 
  -4  11   8      432.12      448.36      6.46 o 
  -3  11   8      167.10      160.18      3.91 o 
  -2  11   8      127.22      136.89     11.21 o 
  -1  11   8      476.14      470.74      8.52 o 
   0  11   8       67.90       65.21      4.36 o 
   1  11   8       81.07       71.65      3.17 o 
   2  11   8      458.99      471.33      9.16 o 
   3  11   8      107.15      112.63      3.21 o 
   4  11   8       11.87       10.89      1.94 o 
   5  11   8        3.62        6.83      2.82 o 
   6  11   8      136.53      141.92      6.93 o 
   7  11   8      127.47      114.39      7.47 o 
 -10  12   8      124.29      131.46     10.97 o 
  -9  12   8        0.17       -1.23      6.30 o 
  -8  12   8        6.16        8.87      5.60 o 
  -7  12   8       62.73       69.89      4.71 o 
  -6  12   8        9.81        8.53      2.94 o 
  -5  12   8        7.10        7.20      2.17 o 
  -4  12   8        0.93        0.07      2.27 o 
  -3  12   8        1.93        6.26      2.02 o 
  -2  12   8       30.37       34.86      4.29 o 
  -1  12   8      138.44      141.64      4.53 o 
   0  12   8      115.98      107.82      3.64 o 
   1  12   8       98.18       98.54      4.73 o 
   2  12   8       30.67       34.33      5.78 o 
   3  12   8      330.30      326.52      7.90 o 
   4  12   8        1.85        5.93      1.91 o 
   5  12   8        6.28        2.56      7.70 o 
   6  12   8        3.16       -2.50      4.20 o 
 -10  13   8       84.32       59.02      5.58 o 
  -9  13   8       92.76      103.87      6.17 o 
  -8  13   8       55.09       54.55      4.82 o 
  -7  13   8        7.26        7.41      5.37 o 
  -6  13   8        4.50        5.62      3.45 o 
  -5  13   8      477.73      461.96      9.87 o 
  -4  13   8       38.29       32.92      2.45 o 
  -3  13   8       73.44       56.12      4.82 o 
  -2  13   8      140.58      147.11      6.60 o 
  -1  13   8      144.60      143.57      5.12 o 
   0  13   8        5.02        3.38      2.80 o 
   1  13   8        9.33        5.22      3.41 o 
   2  13   8      226.38      247.89      6.92 o 
   3  13   8        1.92        5.14      6.07 o 
   4  13   8       11.92       13.69      2.04 o 
   5  13   8        4.61       -0.85      3.30 o 
   6  13   8      116.41      128.03      5.94 o 
  -9  14   8        0.81       -2.91      5.14 o 
  -8  14   8       16.01       21.05      4.37 o 
  -7  14   8      220.68      223.80      7.74 o 
  -6  14   8        4.55        7.57      3.53 o 
  -5  14   8       83.09       79.19      7.47 o 
  -4  14   8       70.28       72.89      2.92 o 
  -3  14   8       21.47       21.95      2.32 o 
  -2  14   8       15.97       13.24      4.44 o 
  -1  14   8      100.12      105.69      5.03 o 
   0  14   8        0.17        2.80      6.07 o 
   1  14   8        7.00       -0.71      4.12 o 
   2  14   8        6.39       12.61      6.07 o 
   3  14   8       23.29       20.08      7.47 o 
   4  14   8       23.71       21.01      7.00 o 
   5  14   8        0.02        0.74      2.96 o 
  -8  15   8       11.96       11.27      4.48 o 
  -7  15   8      152.27      169.68     14.47 o 
  -6  15   8       94.34       87.94      5.26 o 
  -5  15   8       30.23       48.26      7.00 o 
  -4  15   8       12.69       11.00      2.59 o 
  -3  15   8       56.37       70.36      3.11 o 
  -2  15   8       17.04       20.47     10.27 o 
  -1  15   8       45.91       40.48      3.98 o 
   0  15   8       80.88       79.78      5.77 o 
   1  15   8      103.22       98.51      8.87 o 
   2  15   8       30.76       28.48      7.47 o 
   3  15   8      134.69      148.94     10.74 o 
   4  15   8      199.49      218.04     12.14 o 
  -7  16   8        1.10        2.07      4.14 o 
  -6  16   8       70.30       83.84      5.37 o 
  -5  16   8        1.71       -2.55      6.07 o 
  -4  16   8       62.53       76.42      9.57 o 
  -3  16   8       45.40       57.67      3.35 o 
  -2  16   8      248.99      256.90      7.25 o 
  -1  16   8        1.74        1.30      4.78 o 
   0  16   8        1.44        9.80      7.00 o 
   1  16   8       10.78        6.07      7.00 o 
   2  16   8       94.39      115.79     10.27 o 
   3  16   8        0.65       -2.80      7.00 o 
  -5  17   8       12.43        5.78      5.37 o 
  -4  17   8       74.91       80.59      4.74 o 
  -3  17   8        0.07       -4.25      4.25 o 
  -2  17   8       67.30       70.75      6.27 o 
  -1  17   8      139.15      143.12      7.59 o 
   0  17   8       73.70       79.37      9.34 o 
   1  17   8       83.29       74.24      8.87 o 
 -13   1   9      121.74      111.37      6.76 o 
 -12   1   9      219.94      241.17      8.91 o 
 -11   1   9       92.16       85.62      7.20 o 
 -10   1   9        1.32       -2.54      2.54 o 
  -9   1   9       44.63       31.07      2.85 o 
  -8   1   9        1.45        1.48      2.23 o 
  -7   1   9      142.76      166.80      3.14 o 
  -6   1   9      125.03      135.57      3.45 o 
  -5   1   9     1381.07     1353.88     13.47 o 
  -4   1   9     1028.72     1067.77     11.27 o 
  -3   1   9       21.96       18.36      1.39 o 
  -2   1   9      117.72      115.36      2.44 o 
  -1   1   9     1896.41     2071.81     17.29 o 
   0   1   9        0.07       -1.20      1.20 o 
   1   1   9      256.71      246.00      3.46 o 
   2   1   9       59.28       51.50      1.92 o 
   3   1   9       76.67       76.11      2.29 o 
   4   1   9     1872.27     1874.01     24.89 o 
   5   1   9       55.22       40.12      4.12 o 
   6   1   9      397.47      405.16      6.64 o 
   7   1   9        6.06        0.93      2.45 o 
   8   1   9       24.11       28.66      7.47 o 
   9   1   9        6.52        7.00      4.62 o 
 -13   2   9       94.33       94.60      6.58 o 
 -12   2   9      209.28      215.93      8.23 o 
 -11   2   9        3.09        4.52      3.32 o 
 -10   2   9        1.98       -3.59      3.59 o 
  -9   2   9       75.11       80.59      3.44 o 
  -8   2   9     2136.83     2070.08     21.29 o 
  -7   2   9       11.00        7.46      1.76 o 
  -6   2   9      335.88      345.46      4.25 o 
  -5   2   9     1821.91     1928.24     23.20 o 
  -4   2   9       25.73       21.90      1.53 o 
  -3   2   9      384.36      423.64      5.91 o 
  -2   2   9       38.78       31.14      1.59 o 
  -1   2   9     1479.92     1480.95     13.66 o 
   0   2   9      984.24     1063.90     10.95 o 
   1   2   9      891.35      975.75      9.49 o 
   2   2   9       44.07       42.22      2.68 o 
   3   2   9       40.75       45.53      1.82 o 
   4   2   9      547.53      548.23     10.05 o 
   5   2   9        6.63        1.96      3.45 o 
   6   2   9      120.54      121.63      4.10 o 
   7   2   9       22.71       22.79      3.28 o 
   8   2   9      308.35      314.10      7.62 o 
   9   2   9       67.51       64.00      5.77 o 
 -13   3   9        1.72       -0.52      4.45 o 
 -12   3   9      108.60      109.72      6.38 o 
 -11   3   9        1.99        7.55      3.48 o 
 -10   3   9       16.46       17.59      3.48 o 
  -9   3   9       26.34       19.59      3.32 o 
  -8   3   9       61.39       55.60      3.01 o 
  -7   3   9        2.95        6.00      2.06 o 
  -6   3   9      551.13      492.33      6.85 o 
  -5   3   9      276.09      246.60      3.71 o 
  -4   3   9      661.29      608.51      9.54 o 
  -3   3   9       29.09       19.61      1.37 o 
  -2   3   9        4.67        5.35      1.24 o 
  -1   3   9        7.30       10.40      1.52 o 
   0   3   9      387.31      373.43      3.99 o 
   1   3   9       44.05       38.59      1.65 o 
   2   3   9      108.31       92.72      2.58 o 
   3   3   9      549.89      526.62      5.58 o 
   4   3   9      108.56      106.24      4.18 o 
   5   3   9       99.81      105.96      5.25 o 
   6   3   9       46.06       46.20      3.17 o 
   7   3   9        9.20        5.18      3.21 o 
   8   3   9        3.08        6.21      3.39 o 
   9   3   9      151.48      166.34      7.90 o 
 -13   4   9      108.18      109.24      6.76 o 
 -12   4   9        4.92        1.10      3.48 o 
 -11   4   9      201.99      205.48      6.54 o 
 -10   4   9      236.02      246.34      6.65 o 
  -9   4   9      194.54      192.26      4.81 o 
  -8   4   9       20.09       22.12      2.55 o 
  -7   4   9      214.75      208.87      6.87 o 
  -6   4   9      159.85      134.86      3.19 o 
  -5   4   9       47.03       34.10      2.02 o 
  -4   4   9        4.72        2.95      1.26 o 
  -3   4   9       12.50       12.30      1.32 o 
  -2   4   9      322.43      323.83      4.34 o 
  -1   4   9      254.37      276.77      3.92 o 
   0   4   9      187.47      200.99      3.48 o 
   1   4   9       98.76       95.82      2.67 o 
   2   4   9      426.91      474.72      6.06 o 
   3   4   9      450.39      450.21      5.86 o 
   4   4   9      319.91      291.92      7.55 o 
   5   4   9      108.96      123.92      4.22 o 
   6   4   9      189.80      196.11      5.65 o 
   7   4   9      150.36      149.86      5.52 o 
   8   4   9        1.93        0.36      3.21 o 
   9   4   9       15.06       16.39      6.54 o 
 -13   5   9      113.92      128.39     10.27 o 
 -12   5   9       42.97       44.82      4.40 o 
 -11   5   9        8.25        2.64      3.39 o 
 -10   5   9       13.78       15.84      3.32 o 
  -9   5   9      111.70      118.96      4.16 o 
  -8   5   9       33.87       28.62      3.14 o 
  -7   5   9       66.85       72.26      2.64 o 
  -6   5   9       69.62       95.04      4.32 o 
  -5   5   9      142.24      142.03      2.93 o 
  -4   5   9       49.29       53.25      1.91 o 
  -3   5   9      417.81      419.28      4.90 o 
  -2   5   9      245.40      252.06      3.70 o 
  -1   5   9        2.01        4.03      1.28 o 
   0   5   9        6.57        9.05      1.28 o 
   1   5   9        1.21        0.30      1.70 o 
   2   5   9      683.47      721.17      9.17 o 
   3   5   9       15.17       15.81      1.85 o 
   4   5   9      132.63      128.42      3.80 o 
   5   5   9       46.00       49.29      4.12 o 
   6   5   9       84.47       85.50      4.18 o 
   7   5   9       36.85       35.11      5.63 o 
   8   5   9      141.19      146.12      5.69 o 
 -13   6   9       17.09       19.14      7.47 o 
 -12   6   9        0.01       -3.59      3.59 o 
 -11   6   9      155.04      168.38      6.26 o 
 -10   6   9       35.56       44.23      3.84 o 
  -9   6   9      167.68      165.77      5.69 o 
  -8   6   9      136.67      137.51      4.92 o 
  -7   6   9       66.90       89.94      4.02 o 
  -6   6   9       42.32       60.57      2.36 o 
  -5   6   9     1468.91     1557.77     19.63 o 
  -4   6   9       85.87      112.51      2.75 o 
  -3   6   9      769.02      758.57      8.37 o 
  -2   6   9        0.07        1.71      1.45 o 
  -1   6   9       42.25       38.21      3.28 o 
   0   6   9      806.13      763.16      8.36 o 
   1   6   9      309.67      317.82      4.82 o 
   2   6   9      209.94      186.04      5.86 o 
   3   6   9        0.89       -1.35      1.89 o 
   4   6   9      179.01      158.77      4.78 o 
   5   6   9       40.15       32.07      2.84 o 
   6   6   9       11.15        9.58      3.00 o 
   7   6   9      267.17      287.64      7.05 o 
   8   6   9       76.32       85.91      5.83 o 
 -12   7   9        0.32       -2.56      6.07 o 
 -11   7   9       27.25       32.81      5.09 o 
 -10   7   9       20.56       24.59      3.59 o 
  -9   7   9       12.71       10.99      3.21 o 
  -8   7   9       24.32       21.44      3.09 o 
  -7   7   9      135.85      133.84      4.12 o 
  -6   7   9       72.46       68.82      2.89 o 
  -5   7   9      544.40      513.44      7.19 o 
  -4   7   9      107.88      107.90      3.08 o 
  -3   7   9      121.01      147.13      2.85 o 
  -2   7   9        5.67        1.35      4.28 o 
  -1   7   9      387.62      365.57      7.00 o 
   0   7   9      234.37      227.81      4.93 o 
   1   7   9      223.10      247.83      7.21 o 
   2   7   9      197.11      164.79      4.04 o 
   3   7   9      455.03      462.41      6.66 o 
   4   7   9        0.37        4.05      1.96 o 
   5   7   9        1.08        0.52      2.45 o 
   6   7   9      208.76      196.79      6.11 o 
   7   7   9      157.99      152.53      6.62 o 
   8   7   9      137.68      164.11      7.40 o 
 -12   8   9       35.91       46.06     12.61 o 
 -11   8   9        1.66        0.21      5.60 o 
 -10   8   9       59.85       56.62      4.11 o 
  -9   8   9       11.80       13.35      3.29 o 
  -8   8   9      110.06       92.70      5.23 o 
  -7   8   9        0.58        2.07      2.72 o 
  -6   8   9        0.00        0.34      2.10 o 
  -5   8   9      183.48      143.60      5.25 o 
  -4   8   9        6.95        6.69      1.75 o 
  -3   8   9      440.06      441.43      5.43 o 
  -2   8   9     3866.11     3730.84     47.44 o 
  -1   8   9       20.15       16.64      2.75 o 
   0   8   9      116.17       94.02      3.44 o 
   1   8   9      300.20      305.47      6.43 o 
   2   8   9      139.53      129.06      4.50 o 
   3   8   9        0.03        0.97      1.76 o 
   4   8   9      333.14      318.49      6.25 o 
   5   8   9       29.35       24.53      2.77 o 
   6   8   9        1.05        1.57      2.99 o 
   7   8   9        7.75        4.51      4.14 o 
   8   8   9      121.68      123.83      6.71 o 
 -12   9   9      130.95      158.79      8.04 o 
 -11   9   9       79.51       96.11      6.38 o 
 -10   9   9        0.22        0.19      3.92 o 
  -9   9   9        1.78       -2.46      3.09 o 
  -8   9   9        9.30       14.14      3.55 o 
  -7   9   9        7.64        7.78      2.94 o 
  -6   9   9      292.80      260.71      6.86 o 
  -5   9   9       42.94       45.34      2.51 o 
  -4   9   9        4.32        5.92      1.74 o 
  -3   9   9      116.03      102.75      5.44 o 
  -2   9   9      341.50      342.18      7.00 o 
  -1   9   9      646.01      604.80      9.95 o 
   0   9   9      467.25      471.18      7.50 o 
   1   9   9      413.98      397.72     12.01 o 
   2   9   9        0.01       -2.43      2.43 o 
   3   9   9        5.20        6.14      1.66 o 
   4   9   9       72.37       77.95      2.86 o 
   5   9   9       54.83       63.30      3.34 o 
   6   9   9        0.26       -0.47      3.60 o 
   7   9   9        0.13        5.42      3.88 o 
 -11  10   9      117.28      133.98      7.38 o 
 -10  10   9      376.72      404.75     10.83 o 
  -9  10   9       13.68       17.55      9.80 o 
  -8  10   9      201.20      195.65      6.11 o 
  -7  10   9      166.62      164.97      5.68 o 
  -6  10   9        1.60       -1.82      2.14 o 
  -5  10   9       24.70       10.03      1.95 o 
  -4  10   9       59.99       64.66      3.44 o 
  -3  10   9      149.01      127.98      6.25 o 
  -2  10   9      194.86      199.45      6.93 o 
  -1  10   9      877.00      860.36     13.19 o 
   0  10   9       47.20       50.88      3.01 o 
   1  10   9       32.68       37.42      3.11 o 
   2  10   9        0.74       -2.54      3.00 o 
   3  10   9        2.43        4.36      1.56 o 
   4  10   9       81.08       77.66      2.80 o 
   5  10   9       29.46       31.94      3.20 o 
   6  10   9      114.05      116.94     16.57 o 
   7  10   9       21.58       21.74      4.31 o 
 -11  11   9        3.11        9.08      4.71 o 
 -10  11   9        3.10       12.27      4.48 o 
  -9  11   9        5.62        3.96      4.04 o 
  -8  11   9      132.58      128.51      6.77 o 
  -7  11   9       56.76       59.60      3.83 o 
  -6  11   9       79.26       63.97      3.62 o 
  -5  11   9      147.66      150.36      4.11 o 
  -4  11   9      412.84      413.22      8.22 o 
  -3  11   9       90.96      102.41      5.77 o 
  -2  11   9      111.87      112.35      5.94 o 
  -1  11   9      298.71      310.20      6.02 o 
   0  11   9      349.57      340.65      7.61 o 
   1  11   9        7.78       19.97      4.44 o 
   2  11   9      257.14      259.41      7.44 o 
   3  11   9      156.82      156.40      5.99 o 
   4  11   9       45.55       63.61      3.17 o 
   5  11   9       21.24       19.05      2.98 o 
   6  11   9       20.87       11.67      3.66 o 
 -10  12   9        6.72       12.04      4.59 o 
  -9  12   9      237.63      266.20      8.51 o 
  -8  12   9       39.06       27.68      4.04 o 
  -7  12   9       20.60       22.56      3.88 o 
  -6  12   9        0.05       -3.07      3.15 o 
  -5  12   9       18.28       15.19      2.03 o 
  -4  12   9       53.44       55.78      2.57 o 
  -3  12   9       28.45       28.78      4.45 o 
  -2  12   9      621.06      640.04     13.87 o 
  -1  12   9        9.72        7.86      3.41 o 
   0  12   9      142.07      166.57      6.00 o 
   1  12   9      103.16      105.77      4.85 o 
   2  12   9       18.86       24.42      4.88 o 
   3  12   9      206.07      215.44      8.41 o 
   4  12   9       34.91       31.03      3.44 o 
   5  12   9        8.63        4.49      3.30 o 
   6  12   9       70.62       64.43      5.14 o 
 -10  13   9       12.46       10.27      5.60 o 
  -9  13   9        0.00        2.84      4.20 o 
  -8  13   9        0.25        1.62      4.04 o 
  -7  13   9       52.74       52.77      4.58 o 
  -6  13   9      212.56      226.47     15.41 o 
  -5  13   9        9.92        2.99      5.60 o 
  -4  13   9      265.81      269.44      4.87 o 
  -3  13   9        0.42       -3.79      3.79 o 
  -2  13   9      129.03      135.60      6.91 o 
  -1  13   9        4.71        5.34      3.23 o 
   0  13   9       41.89       39.38      3.98 o 
   1  13   9       74.21       62.07      4.40 o 
   2  13   9       10.52        8.87      7.47 o 
   3  13   9      394.08      394.99     15.41 o 
   4  13   9        3.43        3.74      7.00 o 
   5  13   9       11.82       16.90      2.99 o 
  -9  14   9        3.81        5.27      4.48 o 
  -8  14   9        4.66        7.68      4.04 o 
  -7  14   9        6.70       14.44      4.20 o 
  -6  14   9        2.71        0.53      3.53 o 
  -5  14   9      235.67      246.71      6.99 o 
  -4  14   9       31.49       26.25      1.91 o 
  -3  14   9      171.85      172.28     11.21 o 
  -2  14   9       20.32       15.83      5.14 o 
  -1  14   9        2.93       -0.18      3.32 o 
   0  14   9       26.91       26.71      4.59 o 
   1  14   9       53.82       54.16      7.94 o 
   2  14   9       55.18       56.49      7.94 o 
   3  14   9       42.37       71.90      8.40 o 
   4  14   9       64.67       63.03      8.40 o 
  -8  15   9        0.25        1.80      4.14 o 
  -7  15   9       72.14       76.89      5.35 o 
  -6  15   9        0.92       -3.71      3.97 o 
  -5  15   9       28.30       36.09      3.55 o 
  -4  15   9      468.63      410.93     10.55 o 
  -3  15   9       14.39       11.82      4.25 o 
  -2  15   9       12.86        7.00      3.50 o 
  -1  15   9       26.12       20.15      3.68 o 
   0  15   9       40.12       39.69      7.47 o 
   1  15   9        2.93        5.60      6.54 o 
   2  15   9       88.44       94.31      9.80 o 
   3  15   9       25.58       21.94      7.47 o 
  -6  16   9       95.51      113.91      8.64 o 
  -5  16   9       81.64       79.58     10.74 o 
  -4  16   9       25.06       30.07      5.37 o 
  -3  16   9       44.93       52.35      5.25 o 
  -2  16   9       13.10       14.01      5.14 o 
  -1  16   9        4.28        7.00      4.95 o 
   0  16   9       26.21       26.61      7.94 o 
   1  16   9        7.61       17.27      7.47 o 
   2  16   9       69.33       65.83      8.87 o 
  -4  17   9        1.45        4.67      7.00 o 
  -3  17   9       22.07       28.95      7.94 o 
  -2  17   9        8.83        9.38      5.84 o 
  -1  17   9        0.21        5.14      6.54 o 
   0  17   9       31.31       34.55      7.47 o 
 -13   0  10      159.78      179.28     11.21 o 
 -12   0  10       28.00       26.61      6.54 o 
 -11   0  10      376.26      375.38     14.47 o 
 -10   0  10      230.23      210.57     10.74 o 
  -9   0  10       20.25       32.38      3.96 o 
  -8   0  10      250.28      247.33      7.42 o 
  -7   0  10      744.09      671.13     17.67 o 
  -6   0  10        7.77       12.47      2.43 o 
  -5   0  10      173.97      215.03      4.94 o 
  -4   0  10      950.31      961.94     15.70 o 
  -3   0  10      783.04      833.50     14.20 o 
  -2   0  10      171.08      165.80      4.75 o 
  -1   0  10       99.11       67.18      2.71 o 
   0   0  10     1713.61     1750.94     22.82 o 
   1   0  10       65.91       55.97      2.99 o 
   2   0  10      356.67      392.37      8.58 o 
   3   0  10      363.51      396.39     12.61 o 
   4   0  10      598.70      557.46     16.34 o 
   5   0  10       44.59       55.09      6.07 o 
   6   0  10      653.40      667.26     24.28 o 
   7   0  10       45.41       37.35      4.25 o 
   8   0  10        0.02       -1.87      6.07 o 
 -13   1  10        0.44       -0.53      4.78 o 
 -12   1  10       98.94       99.04      6.27 o 
 -11   1  10       45.72       52.41      5.11 o 
 -10   1  10        4.15        5.11      3.32 o 
  -9   1  10       47.16       47.61      3.02 o 
  -8   1  10      215.44      200.19      4.72 o 
  -7   1  10      257.49      265.40      4.24 o 
  -6   1  10       29.16       34.02      2.19 o 
  -5   1  10      442.70      453.99      5.89 o 
  -4   1  10      144.47      137.49      2.79 o 
  -3   1  10      339.20      348.33      4.98 o 
  -2   1  10      115.37      118.28      3.56 o 
  -1   1  10       43.77       50.18      1.60 o 
   0   1  10       18.19       17.26      1.51 o 
   1   1  10      124.54      109.23      2.65 o 
   2   1  10      262.53      272.78      4.30 o 
   3   1  10       16.81       15.64      2.25 o 
   4   1  10     1727.26     1705.49     28.23 o 
   5   1  10       74.67       60.46      4.62 o 
   6   1  10       71.32       79.74      3.31 o 
   7   1  10      186.98      193.36      5.84 o 
   8   1  10        2.93        7.23      4.45 o 
 -13   2  10       35.56       38.14      6.54 o 
 -12   2  10        1.30       -5.84      5.84 o 
 -11   2  10       67.13       67.08      5.37 o 
 -10   2  10       42.47       42.16      4.44 o 
  -9   2  10      199.92      189.77      5.65 o 
  -8   2  10      343.28      331.30      5.89 o 
  -7   2  10        3.61        3.61      1.74 o 
  -6   2  10      461.46      476.41      6.94 o 
  -5   2  10      180.89      182.52      3.83 o 
  -4   2  10       25.81       25.05      1.59 o 
  -3   2  10       16.88       26.58      1.57 o 
  -2   2  10       25.76       31.66      1.57 o 
  -1   2  10      321.10      354.04      4.01 o 
   0   2  10      318.33      304.88      3.95 o 
   1   2  10       44.39       41.74      1.78 o 
   2   2  10      452.68      451.86      5.39 o 
   3   2  10       56.83       64.72      2.77 o 
   4   2  10       68.47       62.27      4.45 o 
   5   2  10        1.04       -1.69      3.45 o 
   6   2  10        1.67       -0.17      2.94 o 
   7   2  10       14.92       17.19      6.91 o 
   8   2  10      204.21      224.17      8.25 o 
 -13   3  10       41.13       39.20      5.44 o 
 -12   3  10        4.61        3.50      4.62 o 
 -11   3  10       20.54        9.07      4.03 o 
 -10   3  10      337.39      329.95      7.54 o 
  -9   3  10      145.88      141.66      5.88 o 
  -8   3  10      121.33      136.01      4.91 o 
  -7   3  10       28.17       28.47      2.66 o 
  -6   3  10      122.46      130.33      2.99 o 
  -5   3  10       64.77       62.35      2.02 o 
  -4   3  10       18.45       21.61      1.53 o 
  -3   3  10       22.21       33.15      1.59 o 
  -2   3  10      590.34      532.87      5.24 o 
  -1   3  10      109.50      110.46      2.25 o 
   0   3  10        1.85        1.98      1.29 o 
   1   3  10       17.89       18.33      1.51 o 
   2   3  10       52.58       64.60      2.08 o 
   3   3  10       54.28       51.49      2.80 o 
   4   3  10      183.34      161.52     13.31 o 
   5   3  10       14.34       13.15      3.79 o 
   6   3  10        0.52        1.29      4.87 o 
   7   3  10        3.65        9.41      3.32 o 
   8   3  10      150.55      144.38      5.92 o 
 -13   4  10        0.05       -3.74      4.62 o 
 -12   4  10        0.54        2.80      4.29 o 
 -11   4  10      106.09      109.99      5.30 o 
 -10   4  10      234.25      226.54      6.62 o 
  -9   4  10       37.21       36.29      3.59 o 
  -8   4  10      130.64      118.03      5.64 o 
  -7   4  10       42.94       42.37      2.58 o 
  -6   4  10      391.16      357.09      5.20 o 
  -5   4  10      502.32      486.58      7.09 o 
  -4   4  10       24.84       20.97      1.55 o 
  -3   4  10      377.45      376.99      5.01 o 
  -2   4  10      219.10      216.29      3.61 o 
  -1   4  10        9.65       12.18      1.57 o 
   0   4  10      190.98      195.89      3.43 o 
   1   4  10       65.79       60.89      2.32 o 
   2   4  10      204.26      197.20      4.12 o 
   3   4  10       58.47       56.67      3.02 o 
   4   4  10        5.27        0.64      3.12 o 
   5   4  10       81.47       79.58      4.92 o 
   6   4  10       15.06       17.71      3.12 o 
   7   4  10       25.28       27.13      3.55 o 
   8   4  10        8.31       11.36      4.59 o 
 -13   5  10       11.55        4.67      4.95 o 
 -12   5  10       29.79       26.82      8.17 o 
 -11   5  10        2.24       -1.10      3.36 o 
 -10   5  10       88.99       77.04      4.30 o 
  -9   5  10      317.72      308.87      7.16 o 
  -8   5  10       32.14       19.07      4.83 o 
  -7   5  10       58.84       59.79      2.92 o 
  -6   5  10      786.57      718.25      8.62 o 
  -5   5  10      118.16      123.32      2.97 o 
  -4   5  10      585.99      557.86      7.29 o 
  -3   5  10      284.35      273.19      4.10 o 
  -2   5  10      467.67      469.32      6.08 o 
  -1   5  10        1.59       -1.22      1.61 o 
   0   5  10       98.89       94.70      3.09 o 
   1   5  10      201.77      195.35      5.02 o 
   2   5  10       20.43       24.47      2.14 o 
   3   5  10      233.55      200.30      4.36 o 
   4   5  10      227.86      219.88      6.96 o 
   5   5  10      278.48      274.32      6.53 o 
   6   5  10        0.87       -0.99      3.02 o 
   7   5  10      188.16      204.35      6.31 o 
   8   5  10       53.36       61.14      5.38 o 
 -13   6  10       11.97       18.21      7.47 o 
 -12   6  10       53.90       64.26      4.84 o 
 -11   6  10      104.40       97.97      5.11 o 
 -10   6  10        0.17       -1.33      3.29 o 
  -9   6  10       12.84       13.66      3.21 o 
  -8   6  10      514.93      496.34     10.78 o 
  -7   6  10        4.38       -0.17      2.60 o 
  -6   6  10      163.22      166.92      4.12 o 
  -5   6  10      121.59      106.71      3.37 o 
  -4   6  10       27.78       32.74      1.95 o 
  -3   6  10      790.23      772.83      8.58 o 
  -2   6  10      125.75      119.40      2.62 o 
  -1   6  10        1.48       -1.21      1.21 o 
   0   6  10       90.95       81.67      2.18 o 
   1   6  10     1039.31      975.99     11.70 o 
   2   6  10        4.63        5.73      1.92 o 
   3   6  10        0.01        0.82      2.04 o 
   4   6  10       11.39       15.51      4.43 o 
   5   6  10      243.92      228.84      6.62 o 
   6   6  10       73.48       82.75      5.86 o 
   7   6  10      157.66      186.69      7.38 o 
   8   6  10       16.14       27.05      4.82 o 
 -12   7  10       34.79       39.52      5.58 o 
 -11   7  10      347.63      363.61     10.65 o 
 -10   7  10       17.12       17.73      3.41 o 
  -9   7  10       33.75       40.08      3.64 o 
  -8   7  10       15.98       18.48      3.09 o 
  -7   7  10       13.18       11.95      2.88 o 
  -6   7  10      123.76      115.73      3.59 o 
  -5   7  10      240.83      244.91      4.52 o 
  -4   7  10      291.91      317.15      5.03 o 
  -3   7  10     1344.02     1284.15     14.76 o 
  -2   7  10      788.96      768.50     11.77 o 
  -1   7  10      158.18      136.55      5.11 o 
   0   7  10      179.20      184.00      4.57 o 
   1   7  10       37.02       33.21      2.03 o 
   2   7  10      268.14      261.79      5.26 o 
   3   7  10      141.18      129.77      5.53 o 
   4   7  10        4.47        3.47      2.48 o 
   5   7  10       66.48       60.56      3.83 o 
   6   7  10        3.68        6.56      3.70 o 
   7   7  10        1.47       -3.92      3.92 o 
 -12   8  10        7.89        6.49      5.37 o 
 -11   8  10        7.53        5.41      4.45 o 
 -10   8  10       57.41       45.09      3.91 o 
  -9   8  10        7.13       12.78      3.36 o 
  -8   8  10       41.41       44.03      3.71 o 
  -7   8  10      689.33      575.63      9.84 o 
  -6   8  10       31.70       31.35      2.44 o 
  -5   8  10      290.95      264.68      6.19 o 
  -4   8  10       15.54       15.31      2.09 o 
  -3   8  10        0.18        2.11      3.45 o 
  -2   8  10      126.74      130.38      4.76 o 
  -1   8  10      606.53      687.66     20.26 o 
   0   8  10     1486.04     1497.42     17.96 o 
   1   8  10       18.26       17.00      2.66 o 
   2   8  10        0.27       -1.12      1.37 o 
   3   8  10      224.62      202.00      4.14 o 
   4   8  10        4.61        6.43      2.48 o 
   5   8  10      285.00      289.95     10.89 o 
   6   8  10        5.91        3.63      3.53 o 
   7   8  10       26.04       30.11      4.58 o 
 -12   9  10        0.42       -0.06      4.90 o 
 -11   9  10       16.79       20.99      4.92 o 
 -10   9  10        1.62       -0.85      3.36 o 
  -9   9  10       48.85       40.22      3.84 o 
  -8   9  10       20.51       21.05      3.36 o 
  -7   9  10       67.84       55.08      3.56 o 
  -6   9  10      200.01      193.72      4.39 o 
  -5   9  10       57.92       53.35      2.83 o 
  -4   9  10       98.34      104.05      2.82 o 
  -3   9  10       68.86       68.54      8.87 o 
  -2   9  10       74.57       83.82      4.95 o 
  -1   9  10      286.82      298.60      5.76 o 
   0   9  10       27.80       29.93      2.75 o 
   1   9  10        9.35        7.42      2.66 o 
   2   9  10       39.61       37.83      4.62 o 
   3   9  10       73.17       61.27      2.45 o 
   4   9  10        4.88        5.44      2.39 o 
   5   9  10      169.90      216.08      6.91 o 
   6   9  10       39.09       33.15      4.23 o 
   7   9  10       20.90       14.79      4.31 o 
 -11  10  10        0.45        2.13      4.48 o 
 -10  10  10       76.60       87.78      6.07 o 
  -9  10  10       48.44       51.34      4.05 o 
  -8  10  10       36.86       31.66      3.50 o 
  -7  10  10        2.89       -0.11      3.11 o 
  -6  10  10      150.65      147.53      4.08 o 
  -5  10  10       14.35       19.91      2.03 o 
  -4  10  10       65.21       77.36      2.56 o 
  -3  10  10      126.94      116.21      6.25 o 
  -2  10  10      103.58       95.95      5.84 o 
  -1  10  10       17.18       14.47      3.41 o 
   0  10  10      328.39      342.16      7.55 o 
   1  10  10       28.97       31.09      4.62 o 
   2  10  10       86.46       74.04      5.28 o 
   3  10  10        1.82        0.08      3.41 o 
   4  10  10      134.95      140.90      4.74 o 
   5  10  10      204.80      202.50      6.72 o 
   6  10  10        1.88        3.81      3.66 o 
 -11  11  10       56.48       60.87      7.00 o 
 -10  11  10        4.61        6.47      4.48 o 
  -9  11  10       42.34       46.71      4.92 o 
  -8  11  10       24.48       33.16      4.14 o 
  -7  11  10        0.11        2.18      3.00 o 
  -6  11  10        0.17       -1.60      2.72 o 
  -5  11  10      107.78       95.99      3.17 o 
  -4  11  10       34.09       40.65      4.90 o 
  -3  11  10       11.41       12.03      4.12 o 
  -2  11  10        9.35       18.76      5.37 o 
  -1  11  10        9.28        7.94      3.74 o 
   0  11  10       75.52       57.64      3.71 o 
   1  11  10      631.00      628.58     13.87 o 
   2  11  10      323.43      314.08      7.62 o 
   3  11  10      165.98      175.34     11.21 o 
   4  11  10        0.14       -1.80      1.80 o 
   5  11  10       79.89       73.12      4.44 o 
   6  11  10       17.85       15.54      3.66 o 
 -10  12  10        3.70        2.87      4.48 o 
  -9  12  10       40.51       49.12      8.87 o 
  -8  12  10        1.56        7.51      7.94 o 
  -7  12  10       11.49        6.07      5.37 o 
  -6  12  10       13.65        8.15      2.86 o 
  -5  12  10      146.67      152.55      3.69 o 
  -4  12  10       14.12       22.76      4.62 o 
  -3  12  10       40.94       39.49      4.95 o 
  -2  12  10        3.10        7.00      4.29 o 
  -1  12  10        1.73       -1.56      3.23 o 
   0  12  10        9.43       10.97      4.62 o 
   1  12  10       95.17       89.03      4.84 o 
   2  12  10      212.30      218.29      8.56 o 
   3  12  10        1.57        0.55     11.21 o 
   4  12  10       89.12      101.86      6.60 o 
   5  12  10        9.62       15.41      3.27 o 
  -9  13  10        0.07        4.95      4.23 o 
  -8  13  10       51.13       60.48      5.01 o 
  -7  13  10        4.35        3.74      3.60 o 
  -6  13  10        0.16       -3.18      3.18 o 
  -5  13  10       46.10       58.66      5.43 o 
  -4  13  10       10.26       11.55      4.45 o 
  -3  13  10      170.38      168.82      7.92 o 
  -2  13  10        2.10       -3.75      5.37 o 
  -1  13  10       28.25       30.01      4.21 o 
   0  13  10       83.39       93.03      4.85 o 
   1  13  10      192.52      168.85      7.90 o 
   2  13  10      256.83      297.96      9.89 o 
   3  13  10       33.37       37.82      7.47 o 
   4  13  10       20.57       11.67      7.00 o 
  -8  14  10        0.03       -3.88      3.88 o 
  -7  14  10       25.94       32.52      4.23 o 
  -6  14  10        1.93        0.87      3.30 o 
  -5  14  10       10.88       11.78      2.60 o 
  -4  14  10      101.70      114.39      9.80 o 
  -3  14  10        9.81        6.07      6.07 o 
  -2  14  10       47.45       45.76      7.94 o 
  -1  14  10       42.32       40.21      5.11 o 
   0  14  10       13.61        8.87      6.54 o 
   1  14  10       64.49       78.90      8.87 o 
   2  14  10      207.19      246.52     13.54 o 
   3  14  10       35.15       49.49      8.87 o 
  -7  15  10        9.87        9.05      5.84 o 
  -6  15  10       97.69      100.94      5.09 o 
  -5  15  10        0.11       -1.67      2.60 o 
  -4  15  10      455.59      483.85     12.16 o 
  -3  15  10       30.43       19.88      4.92 o 
  -2  15  10        6.32        8.17      4.95 o 
  -1  15  10       23.88       23.89      5.28 o 
   0  15  10       34.94       32.22      7.94 o 
   1  15  10      307.92      319.35     14.47 o 
   2  15  10      141.79      151.74     11.21 o 
  -6  16  10        3.18        3.74      7.47 o 
  -5  16  10      115.61      135.86     10.74 o 
  -4  16  10        1.63       -2.80      6.54 o 
  -3  16  10       19.66       10.74      7.00 o 
  -2  16  10       81.36       75.93      6.27 o 
  -1  16  10        0.01       -6.54      6.54 o 
   0  16  10       57.60       68.63      8.87 o 
   1  16  10       52.41       42.02      7.94 o 
 -13   1  11       39.96       39.68      5.44 o 
 -12   1  11       38.81       39.92      5.11 o 
 -11   1  11      283.69      276.86      8.58 o 
 -10   1  11      125.00      132.47      7.47 o 
  -9   1  11      104.46      108.74      6.26 o 
  -8   1  11        9.60       12.76      2.97 o 
  -7   1  11       34.57       37.90      2.68 o 
  -6   1  11     1459.92     1497.99     17.92 o 
  -5   1  11      255.62      238.99      4.09 o 
  -4   1  11       54.45       45.29      1.90 o 
  -3   1  11      194.37      208.19      5.46 o 
  -2   1  11      100.38       95.22      2.54 o 
  -1   1  11      115.39      112.92      4.33 o 
   0   1  11      370.11      406.49      6.58 o 
   1   1  11       29.96       28.61      1.80 o 
   2   1  11        7.42        7.78      2.51 o 
   3   1  11       26.16       34.36      5.84 o 
   4   1  11      114.18       92.69      4.95 o 
   5   1  11       20.24       18.53      7.94 o 
   6   1  11        8.46        9.34      3.14 o 
   7   1  11      182.18      183.12     16.57 o 
   8   1  11       34.44       35.83      5.11 o 
 -13   2  11       20.01       26.67      5.11 o 
 -12   2  11       64.04       66.82      5.94 o 
 -11   2  11      328.62      339.06     13.54 o 
 -10   2  11      112.28      108.80      6.54 o 
  -9   2  11      113.07      103.74      8.05 o 
  -8   2  11       46.38       46.22      3.32 o 
  -7   2  11       43.02       41.31      2.62 o 
  -6   2  11      369.75      391.79      7.24 o 
  -5   2  11      447.92      437.39      7.93 o 
  -4   2  11      114.96      161.68      3.14 o 
  -3   2  11      647.23      671.34      7.97 o 
  -2   2  11      129.82      129.69      3.59 o 
  -1   2  11     1172.91     1120.57     10.05 o 
   0   2  11       79.42       73.22      2.23 o 
   1   2  11       52.49       49.50      2.24 o 
   2   2  11      328.55      317.72      5.47 o 
   3   2  11     1444.02     1363.19     23.11 o 
   4   2  11      158.98      151.23      6.05 o 
   5   2  11      182.91      183.85      6.91 o 
   6   2  11       86.18       72.54      4.20 o 
   7   2  11       49.03       45.72      3.93 o 
   8   2  11        1.01        1.40      4.62 o 
 -13   3  11        3.75        5.37      4.95 o 
 -12   3  11        3.90       -0.17      4.67 o 
 -11   3  11       26.43       31.08      4.78 o 
 -10   3  11       55.17       44.38      3.95 o 
  -9   3  11       17.36        6.31      3.05 o 
  -8   3  11       49.35       47.46      3.41 o 
  -7   3  11      379.75      390.34      7.35 o 
  -6   3  11      598.15      586.76      8.60 o 
  -5   3  11      757.70      780.87     10.51 o 
  -4   3  11       28.67       35.53      1.79 o 
  -3   3  11      833.27      776.81     10.93 o 
  -2   3  11        7.67        3.79      1.41 o 
  -1   3  11        2.56        0.13      1.50 o 
   0   3  11      252.80      261.32      4.22 o 
   1   3  11       73.88       86.97      3.16 o 
   2   3  11      443.53      455.01      6.81 o 
   3   3  11      178.84      189.19      6.25 o 
   4   3  11      221.53      217.56     11.44 o 
   5   3  11       17.10       25.80      4.90 o 
   6   3  11        1.09       -1.17      3.14 o 
   7   3  11      253.08      268.90      7.27 o 
 -13   4  11        0.73        3.24      7.70 o 
 -12   4  11       42.07       41.26      6.54 o 
 -11   4  11        3.98        3.18      4.45 o 
 -10   4  11        0.04       -0.91      3.32 o 
  -9   4  11      185.32      173.65      5.57 o 
  -8   4  11        3.13        4.07      2.75 o 
  -7   4  11     1071.29     1051.19     15.26 o 
  -6   4  11       45.65       51.66      2.65 o 
  -5   4  11      160.46      170.09      3.29 o 
  -4   4  11      898.55      915.33     15.90 o 
  -3   4  11      261.73      269.76      4.25 o 
  -2   4  11       26.83       30.65      1.84 o 
  -1   4  11      292.26      296.64      4.12 o 
   0   4  11       11.22       11.22      2.56 o 
   1   4  11      124.79      123.67      4.04 o 
   2   4  11      110.82      114.55      4.11 o 
   3   4  11      140.83      115.11     14.47 o 
   4   4  11      183.50      208.10      6.71 o 
   5   4  11       96.53      102.17      5.58 o 
   6   4  11       16.91       15.73      3.48 o 
   7   4  11       48.19       60.32      5.38 o 
 -13   5  11      111.11      115.37      6.93 o 
 -12   5  11       55.25       57.17      7.94 o 
 -11   5  11       32.84       36.03      4.92 o 
 -10   5  11      163.67      170.22      5.73 o 
  -9   5  11      300.60      289.80     11.04 o 
  -8   5  11       20.81       21.10      3.54 o 
  -7   5  11       49.11       43.35      3.29 o 
  -6   5  11       58.69       67.13      2.89 o 
  -5   5  11       32.98       27.98      2.25 o 
  -4   5  11      158.84      161.69      5.77 o 
  -3   5  11       97.30      101.98      3.16 o 
  -2   5  11     1056.20     1044.39     16.71 o 
  -1   5  11      314.76      305.55      4.14 o 
   0   5  11      653.47      720.10      9.77 o 
   1   5  11       52.16       43.86      2.22 o 
   2   5  11      257.38      242.96      4.60 o 
   3   5  11      591.17      565.69     11.30 o 
   4   5  11      223.92      226.33      7.17 o 
   5   5  11       26.47       28.62      4.00 o 
   6   5  11       15.99       14.17      4.69 o 
   7   5  11       82.34       92.88      5.71 o 
 -12   6  11        9.87        8.77      4.78 o 
 -11   6  11       48.77       42.54      4.30 o 
 -10   6  11      424.88      413.68     15.73 o 
  -9   6  11       58.47       46.15      3.84 o 
  -8   6  11       68.00       60.35      3.78 o 
  -7   6  11       53.32       49.68      3.42 o 
  -6   6  11        3.39        7.04      2.17 o 
  -5   6  11       61.52       53.61      3.44 o 
  -4   6  11      694.68      643.57      8.39 o 
  -3   6  11      269.73      286.64      4.84 o 
  -2   6  11     2367.98     2382.04     26.40 o 
  -1   6  11        8.47        4.13      1.59 o 
   0   6  11      557.35      562.26      7.37 o 
   1   6  11       80.22       78.01      2.74 o 
   2   6  11      442.31      422.34      9.64 o 
   3   6  11      107.75      123.26      4.14 o 
   4   6  11      114.66      124.48      5.70 o 
   5   6  11       55.67       51.79      5.29 o 
   6   6  11      149.92      167.33      7.06 o 
   7   6  11        1.13        2.87      4.14 o 
 -12   7  11        4.55       -1.40      6.07 o 
 -11   7  11        3.94        2.56      4.02 o 
 -10   7  11       46.84       54.74      4.38 o 
  -9   7  11       26.49       30.47      3.66 o 
  -8   7  11       29.35       37.12      5.23 o 
  -7   7  11      158.45      162.63      5.21 o 
  -6   7  11     1255.01     1191.80     14.56 o 
  -5   7  11       36.97       34.44      2.27 o 
  -4   7  11      535.90      555.38      7.45 o 
  -3   7  11      306.61      286.25      4.48 o 
  -2   7  11      555.86      537.99     11.89 o 
  -1   7  11      367.89      351.36     10.71 o 
   0   7  11      426.54      406.31     16.34 o 
   1   7  11       32.39       31.42      1.80 o 
   2   7  11       15.80       14.19      1.89 o 
   3   7  11       51.79       46.39      2.74 o 
   4   7  11       11.18        8.32      3.24 o 
   5   7  11       15.87       16.97      3.88 o 
   6   7  11        5.17        3.74      3.80 o 
   7   7  11       15.31       12.67      4.48 o 
 -12   8  11      106.40      131.20     10.27 o 
 -11   8  11        4.14        2.77      3.66 o 
 -10   8  11       26.98       33.82      3.91 o 
  -9   8  11        8.55        1.84      3.52 o 
  -8   8  11      257.50      254.00      6.39 o 
  -7   8  11      445.43      443.17      8.52 o 
  -6   8  11      140.33      134.70      5.39 o 
  -5   8  11       41.86       43.25      3.44 o 
  -4   8  11        8.81        7.21      1.74 o 
  -3   8  11      177.94      178.82      6.76 o 
  -2   8  11      534.45      534.41     25.91 o 
  -1   8  11      111.50       98.98      4.40 o 
   0   8  11       27.55       27.83      4.03 o 
   1   8  11       79.99       71.42      3.71 o 
   2   8  11        1.64        1.81      1.95 o 
   3   8  11      103.37      110.17      7.15 o 
   4   8  11       25.87       16.13      3.24 o 
   5   8  11       14.92       10.91      3.60 o 
   6   8  11       42.52       46.08      4.66 o 
 -11   9  11        1.43       -0.29      4.25 o 
 -10   9  11       44.90       48.79      4.25 o 
  -9   9  11       15.18       14.56      3.98 o 
  -8   9  11       62.16       59.20      5.52 o 
  -7   9  11       53.43       57.27      3.68 o 
  -6   9  11       22.47       18.04      2.27 o 
  -5   9  11      565.64      550.60      7.65 o 
  -4   9  11      161.38      165.50      3.30 o 
  -3   9  11       48.52       43.28      4.62 o 
  -2   9  11       27.23       23.38      4.29 o 
  -1   9  11      163.61      158.99      5.48 o 
   0   9  11      190.94      189.13      6.72 o 
   1   9  11        9.49        8.64      4.44 o 
   2   9  11      189.16      172.74      8.87 o 
   3   9  11       22.60       22.03      2.01 o 
   4   9  11       60.27       57.49      3.71 o 
   5   9  11        2.35        4.47      3.74 o 
   6   9  11       53.48       55.78      4.74 o 
 -11  10  11        6.60        1.60      4.48 o 
 -10  10  11        2.06        4.02      4.25 o 
  -9  10  11       19.83       14.34      3.62 o 
  -8  10  11        0.50        5.69      3.28 o 
  -7  10  11       81.51       78.49      4.39 o 
  -6  10  11       36.24       39.55      3.16 o 
  -5  10  11       65.77       70.12      2.90 o 
  -4  10  11        1.07        3.97      3.96 o 
  -3  10  11      130.58      153.34      7.09 o 
  -2  10  11      514.91      537.39     12.55 o 
  -1  10  11       13.75       18.74      3.68 o 
   0  10  11       19.18       13.77      4.29 o 
   1  10  11       60.56       63.53      5.28 o 
   2  10  11       14.88       16.94      4.78 o 
   3  10  11       21.58       15.41      7.00 o 
   4  10  11        3.70       -0.98      2.57 o 
   5  10  11        0.42        0.68      3.24 o 
 -10  11  11       24.64       31.24      5.05 o 
  -9  11  11      193.38      207.78      7.63 o 
  -8  11  11       10.01        5.22      3.22 o 
  -7  11  11       17.05       18.64      3.16 o 
  -6  11  11      391.44      411.42      7.87 o 
  -5  11  11       69.73       61.26      2.71 o 
  -4  11  11       23.54       26.04      4.45 o 
  -3  11  11       34.91       36.89      4.78 o 
  -2  11  11        9.02       -1.87      4.29 o 
  -1  11  11        6.97        8.37      3.75 o 
   0  11  11       14.70       21.29      8.40 o 
   1  11  11       97.33      102.99      6.60 o 
   2  11  11      100.46       91.31      6.27 o 
   3  11  11       11.84        9.80      6.54 o 
   4  11  11      162.14      155.47     11.21 o 
   5  11  11       38.85       35.23      3.38 o 
 -10  12  11       18.12       20.31      5.37 o 
  -9  12  11       51.62       41.42      5.14 o 
  -8  12  11       34.16       35.03      4.38 o 
  -7  12  11       89.95       65.16      4.67 o 
  -6  12  11      272.97      299.53      8.75 o 
  -5  12  11       54.07       51.21      2.45 o 
  -4  12  11        4.15        3.20      4.25 o 
  -3  12  11        0.40       -2.57      4.29 o 
  -2  12  11       50.46       51.35      5.11 o 
  -1  12  11        6.48        0.37      3.76 o 
   0  12  11        4.27        3.97      4.62 o 
   1  12  11        1.77        0.86      4.45 o 
   2  12  11      123.31      136.48     11.44 o 
   3  12  11      460.52      512.64     18.21 o 
   4  12  11       14.16       19.14      7.47 o 
  -9  13  11        0.22       -0.41      4.14 o 
  -8  13  11       30.78       38.11      4.31 o 
  -7  13  11       11.20       16.19      3.60 o 
  -6  13  11       79.26       75.65      5.14 o 
  -5  13  11        9.33        7.47      6.54 o 
  -4  13  11      110.55      108.63      6.77 o 
  -3  13  11      135.48      140.74      7.57 o 
  -2  13  11        1.45        5.23      3.84 o 
  -1  13  11      116.65      121.37      5.66 o 
   0  13  11       22.20       22.87      9.34 o 
   1  13  11        7.14        5.51      8.40 o 
   2  13  11      154.21      163.41     12.14 o 
  -8  14  11        1.40       -0.40      3.96 o 
  -7  14  11       72.36       64.79      7.47 o 
  -6  14  11        6.30        4.59      2.99 o 
  -5  14  11        0.21        4.67      7.00 o 
  -4  14  11        0.04        3.27      6.54 o 
  -3  14  11       30.18       38.28      7.94 o 
  -2  14  11        0.68       -1.63      4.62 o 
  -1  14  11        6.04        4.67      5.60 o 
   0  14  11        1.14       -3.27      6.54 o 
   1  14  11      366.77      394.05     15.87 o 
   2  14  11        0.26        1.40      7.47 o 
  -6  15  11        0.38        2.82      2.99 o 
  -5  15  11       51.60       62.10      8.87 o 
  -4  15  11      105.52       86.37      9.34 o 
  -3  15  11       99.19      105.98     10.27 o 
  -2  15  11       85.38       91.53      9.34 o 
  -1  15  11        5.71       11.21      7.00 o 
   0  15  11       57.57       55.09      8.40 o 
   1  15  11       34.36       45.75      8.87 o 
  -4  16  11        0.61        8.87      7.47 o 
  -3  16  11        1.46        1.59      4.78 o 
  -2  16  11       39.53       51.36      6.27 o 
 -13   0  12       36.66       45.29      8.40 o 
 -12   0  12       43.43       49.96      7.47 o 
 -11   0  12        0.03       -6.07      6.07 o 
 -10   0  12      173.33      172.75      9.80 o 
  -9   0  12      681.98      637.30     18.68 o 
  -8   0  12       24.72       18.68      5.14 o 
  -7   0  12      368.04      384.25     12.61 o 
  -6   0  12      310.52      357.40      8.58 o 
  -5   0  12      299.11      298.82      8.14 o 
  -4   0  12       11.14        3.55      3.35 o 
  -3   0  12       27.79       23.08      2.91 o 
  -2   0  12       68.68       81.32      3.26 o 
  -1   0  12      356.19      350.54      6.46 o 
   0   0  12     1453.07     1463.95     48.79 o 
   1   0  12        0.01        2.80      4.20 o 
   2   0  12       67.17       57.89      5.60 o 
   3   0  12       38.40       43.42      5.60 o 
   4   0  12      148.61      155.01      8.87 o 
   5   0  12      136.80      155.47      9.34 o 
   6   0  12       17.02       20.76      4.45 o 
   7   0  12       29.13       34.55      7.00 o 
 -13   1  12       17.19       22.35      5.25 o 
 -12   1  12        4.04        2.33      4.62 o 
 -11   1  12        0.05       -7.94      7.94 o 
 -10   1  12        7.49       13.31      4.29 o 
  -9   1  12       31.96       30.52      4.29 o 
  -8   1  12        2.08       -2.47      3.45 o 
  -7   1  12      155.39      152.36      4.76 o 
  -6   1  12      264.99      274.74      6.33 o 
  -5   1  12      600.17      551.99     14.02 o 
  -4   1  12        2.10       -0.99      1.77 o 
  -3   1  12      718.81      740.29     10.26 o 
  -2   1  12      312.95      318.60      6.42 o 
  -1   1  12      135.64      138.60      3.20 o 
   0   1  12      238.96      253.34      4.66 o 
   1   1  12      136.92      138.33      5.58 o 
   2   1  12      182.33      189.36      6.10 o 
   3   1  12      211.60      213.17      8.40 o 
   4   1  12       36.30       38.75      4.12 o 
   5   1  12       35.32       32.92      4.45 o 
   6   1  12        2.57        0.00      3.23 o 
   7   1  12        5.62        3.50      5.37 o 
 -13   2  12       80.04      100.21      6.60 o 
 -12   2  12       41.67       45.98      5.44 o 
 -11   2  12      167.66      170.10      7.26 o 
 -10   2  12       31.00       31.60      6.77 o 
  -9   2  12       78.33       78.90      4.95 o 
  -8   2  12       17.26       21.62      3.05 o 
  -7   2  12        0.63        1.70      2.60 o 
  -6   2  12       54.25       57.34      2.84 o 
  -5   2  12       12.05        9.56      1.90 o 
  -4   2  12      212.64      219.83      4.52 o 
  -3   2  12      156.32      159.22      3.27 o 
  -2   2  12        0.05       -1.47      1.47 o 
  -1   2  12        2.24        3.26      1.64 o 
   0   2  12       13.34        5.81      2.02 o 
   1   2  12      156.16      148.42      6.17 o 
   2   2  12      256.12      263.06      7.09 o 
   3   2  12        4.79        2.80      5.60 o 
   4   2  12       13.08        9.95      3.79 o 
   5   2  12       37.10       40.35      4.45 o 
   6   2  12        0.90        6.13      3.41 o 
   7   2  12        9.20        7.89      4.45 o 
 -13   3  12       22.23       26.84      5.11 o 
 -12   3  12        2.40       -2.33      4.29 o 
 -11   3  12       18.58       19.56      4.78 o 
 -10   3  12       15.46        7.97      4.12 o 
  -9   3  12        0.64       -0.16      3.45 o 
  -8   3  12      262.22      293.11      6.70 o 
  -7   3  12      164.81      156.63      7.76 o 
  -6   3  12       65.02       70.09      5.20 o 
  -5   3  12        0.23        2.75      2.43 o 
  -4   3  12      190.28      198.63      4.24 o 
  -3   3  12      343.58      330.10      4.41 o 
  -2   3  12      497.85      521.82      7.28 o 
  -1   3  12        0.05        0.74      1.70 o 
   0   3  12      403.20      390.77     14.96 o 
   1   3  12      402.10      420.47     12.39 o 
   2   3  12      898.66      830.17     15.00 o 
   3   3  12        5.54        8.07      3.36 o 
   4   3  12        5.28        4.58      3.59 o 
   5   3  12       76.36       88.19      5.44 o 
   6   3  12        0.45       -3.97      3.97 o 
   7   3  12       26.59       32.71      7.94 o 
 -13   4  12       72.78       75.15      6.43 o 
 -12   4  12      167.63      184.21     11.21 o 
 -11   4  12      164.94      162.33      7.17 o 
 -10   4  12       78.10       69.89      5.25 o 
  -9   4  12       24.35       25.84      3.48 o 
  -8   4  12        0.74        1.61      2.94 o 
  -7   4  12       96.58       91.65      4.03 o 
  -6   4  12      471.74      457.42     11.32 o 
  -5   4  12      628.76      627.20     13.28 o 
  -4   4  12       65.52       66.82      2.65 o 
  -3   4  12      217.58      204.07      4.58 o 
  -2   4  12       99.86       96.62      3.24 o 
  -1   4  12      119.41      118.98      3.07 o 
   0   4  12        0.83        0.19      1.89 o 
   1   4  12      357.98      314.31     11.09 o 
   2   4  12      120.81      129.74      5.25 o 
   3   4  12      338.15      314.67     14.01 o 
   4   4  12       19.25       18.13      3.70 o 
   5   4  12      146.26      138.13      6.50 o 
   6   4  12        9.31        3.87      4.04 o 
   7   4  12        1.12        5.60      8.40 o 
 -12   5  12        0.19        1.16      4.45 o 
 -11   5  12       66.15       52.83      5.11 o 
 -10   5  12        2.36        3.27      3.96 o 
  -9   5  12        0.21       -0.96      3.29 o 
  -8   5  12        5.92        2.44      3.06 o 
  -7   5  12        6.51       11.83      2.81 o 
  -6   5  12      392.27      374.53      6.40 o 
  -5   5  12       25.45       25.37      2.25 o 
  -4   5  12       85.29       81.06      3.01 o 
  -3   5  12     1250.98     1214.92     21.09 o 
  -2   5  12      169.27      156.42      3.48 o 
  -1   5  12        0.09       -1.95      1.95 o 
   0   5  12      157.75      142.32      5.66 o 
   1   5  12      465.20      428.89      8.10 o 
   2   5  12       37.64       40.83      4.56 o 
   3   5  12        0.95        2.01      3.25 o 
   4   5  12       26.17       23.73      3.70 o 
   5   5  12       22.69       27.03      3.36 o 
   6   5  12       47.56       50.55      4.82 o 
 -12   6  12       97.70      122.74     13.31 o 
 -11   6  12       10.89        9.10      4.45 o 
 -10   6  12       14.73        9.51      4.12 o 
  -9   6  12      313.59      340.84      7.87 o 
  -8   6  12       11.79        8.92      3.09 o 
  -7   6  12      164.54      145.54      8.72 o 
  -6   6  12       92.01       89.73      5.48 o 
  -5   6  12        5.60        7.55      2.06 o 
  -4   6  12      331.30      318.55     10.18 o 
  -3   6  12      275.56      265.85      4.61 o 
  -2   6  12        8.36        8.97      1.74 o 
  -1   6  12      128.90      125.01      2.89 o 
   0   6  12      310.83      335.64      5.10 o 
   1   6  12        1.64        1.48      1.87 o 
   2   6  12      142.97      160.59      8.36 o 
   3   6  12      542.53      509.55     10.88 o 
   4   6  12        0.73        4.20      3.36 o 
   5   6  12       86.29       95.27      5.58 o 
   6   6  12        4.69        5.46      5.14 o 
 -12   7  12       32.99       35.86      5.58 o 
 -11   7  12       36.43       30.46      4.78 o 
 -10   7  12       29.76       33.15      3.84 o 
  -9   7  12      121.88      133.46      5.42 o 
  -8   7  12       14.04       13.65      3.28 o 
  -7   7  12       28.90       20.31      3.14 o 
  -6   7  12       14.12       18.12      2.29 o 
  -5   7  12       70.91       81.00      3.04 o 
  -4   7  12       79.36       74.63      3.30 o 
  -3   7  12      308.45      297.67      4.64 o 
  -2   7  12       14.26       14.37      3.79 o 
  -1   7  12        2.20        3.23      3.40 o 
   0   7  12       31.07       30.73      4.29 o 
   1   7  12      103.01      105.20      3.84 o 
   2   7  12       91.72       82.36      4.56 o 
   3   7  12       36.34       41.83      4.67 o 
   4   7  12      175.67      166.81      6.04 o 
   5   7  12        0.02       -1.26      3.53 o 
   6   7  12        1.00       -1.48      5.14 o 
 -11   8  12        4.11        4.94      4.48 o 
 -10   8  12       15.55       31.51      3.98 o 
  -9   8  12       75.07       72.48      5.70 o 
  -8   8  12      248.34      248.67      6.53 o 
  -7   8  12      199.60      153.38      5.08 o 
  -6   8  12      159.78      163.40      4.15 o 
  -5   8  12       66.47       51.11      2.52 o 
  -4   8  12        2.99        2.02      1.74 o 
  -3   8  12        0.88        3.31      4.44 o 
  -2   8  12      504.08      506.97     23.34 o 
  -1   8  12      339.39      355.62     10.71 o 
   0   8  12        3.60        1.87      4.12 o 
   1   8  12       50.28       53.99      6.07 o 
   2   8  12      198.70      208.48      4.16 o 
   3   8  12        6.64        2.16      4.67 o 
   4   8  12        1.08        4.65      3.18 o 
   5   8  12      122.85      143.95      6.22 o 
 -11   9  12       49.86       55.56      7.47 o 
 -10   9  12        2.36        5.28      3.57 o 
  -9   9  12       14.78       10.34      3.55 o 
  -8   9  12      138.09      143.12      5.48 o 
  -7   9  12        0.01       -1.65      2.77 o 
  -6   9  12        6.06        6.74      2.70 o 
  -5   9  12      395.63      393.86      5.97 o 
  -4   9  12      539.26      588.37     13.21 o 
  -3   9  12       47.19       50.40      5.37 o 
  -2   9  12       14.05       12.84      4.29 o 
  -1   9  12       41.39       41.28      3.86 o 
   0   9  12        1.30        2.10      3.96 o 
   1   9  12       17.38       12.48      4.45 o 
   2   9  12       99.48      119.06      9.34 o 
   3   9  12       82.32       78.36      6.30 o 
   4   9  12       45.74       60.08      7.47 o 
   5   9  12       78.42       71.22      4.44 o 
 -10  10  12        5.42        8.07      4.48 o 
  -9  10  12       30.38       43.88      4.29 o 
  -8  10  12       69.19       72.80      4.25 o 
  -7  10  12        1.53        3.08      2.91 o 
  -6  10  12       26.88       22.57      2.91 o 
  -5  10  12        0.19        0.62      1.77 o 
  -4  10  12       78.57       79.39      5.44 o 
  -3  10  12      892.50      837.85     17.51 o 
  -2  10  12      362.13      344.11      9.57 o 
  -1  10  12      231.65      233.27      8.43 o 
   0  10  12      226.76      220.22     10.97 o 
   1  10  12       53.84       53.26      5.44 o 
   2  10  12       92.27      102.25      9.34 o 
   3  10  12       67.37       61.63      7.94 o 
   4  10  12       46.54       47.06      3.05 o 
 -10  11  12       16.93       21.08      4.82 o 
  -9  11  12       18.48       14.44      4.23 o 
  -8  11  12       53.39       61.72      4.20 o 
  -7  11  12       14.84       19.41      3.57 o 
  -6  11  12        0.09       -1.91      2.63 o 
  -5  11  12       52.01       58.40      2.96 o 
  -4  11  12       33.14       30.60      4.95 o 
  -3  11  12      201.98      183.03      7.90 o 
  -2  11  12       29.26       14.63      3.50 o 
  -1  11  12        5.33        7.47      3.77 o 
   0  11  12      156.25      166.39      7.90 o 
   1  11  12      180.32      185.35     13.54 o 
   2  11  12        5.93       -4.67      6.07 o 
   3  11  12        3.69        1.40      7.00 o 
   4  11  12        7.42       10.74      7.94 o 
  -9  12  12      117.28      123.11      8.17 o 
  -8  12  12       43.10       44.19      4.66 o 
  -7  12  12       44.01       43.97      7.24 o 
  -6  12  12        0.00       -2.02      2.63 o 
  -5  12  12       35.20       26.99      5.11 o 
  -4  12  12      158.76      154.58      7.75 o 
  -3  12  12      140.60      138.59     17.51 o 
  -2  12  12        0.00       -2.08      3.59 o 
  -1  12  12       52.19       57.05      4.49 o 
   0  12  12        7.26       -2.20      4.67 o 
   1  12  12       16.83       28.48      7.47 o 
   2  12  12      184.40      185.35     12.61 o 
   3  12  12        8.41       19.14      7.94 o 
  -8  13  12      321.74      362.69      9.74 o 
  -7  13  12       20.64       27.89      5.14 o 
  -6  13  12        1.07       -0.23      5.84 o 
  -5  13  12      123.28      147.54     10.74 o 
  -4  13  12      438.14      465.02     17.27 o 
  -3  13  12       16.37       12.61      4.95 o 
  -2  13  12       11.70        6.38      3.77 o 
  -1  13  12      107.56       98.66      5.48 o 
   0  13  12       21.67       19.30      6.07 o 
   1  13  12        0.52        3.27      7.00 o 
  -7  14  12        0.02       -0.16      4.44 o 
  -6  14  12       14.80        3.27      6.54 o 
  -5  14  12        6.46       11.21      7.47 o 
  -4  14  12       12.92       20.08      7.00 o 
  -3  14  12        3.44       -1.87      6.54 o 
  -2  14  12        0.92       12.61      5.28 o 
  -1  14  12      116.91      118.12      9.80 o 
   0  14  12       34.32       36.42      8.40 o 
  -5  15  12       37.27       33.62      8.40 o 
  -4  15  12      115.53      122.79     10.74 o 
  -3  15  12       29.10       34.24      5.61 o 
  -2  15  12        0.51       -1.09      4.78 o 
  -1  15  12        0.22        3.27      7.00 o 
 -13   1  13      427.77      450.36     12.22 o 
 -12   1  13        0.04       -2.68      4.45 o 
 -11   1  13       18.71       12.52      4.45 o 
 -10   1  13      205.43      202.69      7.70 o 
  -9   1  13       19.58       13.54      3.96 o 
  -8   1  13      138.16      122.01      6.10 o 
  -7   1  13       40.36       39.60      4.44 o 
  -6   1  13     1657.93     1590.17     26.57 o 
  -5   1  13      206.60      184.33      7.94 o 
  -4   1  13       57.23       40.58      2.97 o 
  -3   1  13        8.71       12.56      2.51 o 
  -2   1  13        0.06       -1.31      2.24 o 
  -1   1  13        2.78        6.25      3.56 o 
   0   1  13       33.15       31.10      6.30 o 
   1   1  13       78.44       62.50      4.12 o 
   2   1  13       96.42       92.01      4.95 o 
   3   1  13       32.02       24.51      3.79 o 
   4   1  13        0.08        0.93      3.63 o 
   5   1  13       37.44       48.09      4.78 o 
   6   1  13       88.15       99.84      6.30 o 
 -12   2  13      161.83      172.21     16.34 o 
 -11   2  13       74.89       81.01      5.61 o 
 -10   2  13       14.36       15.05      4.29 o 
  -9   2  13        8.42        5.14      3.63 o 
  -8   2  13       44.52       47.91      4.44 o 
  -7   2  13        1.68        3.58      3.45 o 
  -6   2  13       53.67       57.51      4.12 o 
  -5   2  13       67.71       66.02      4.04 o 
  -4   2  13       84.57       75.12      2.91 o 
  -3   2  13      244.38      235.28     10.78 o 
  -2   2  13        5.77        5.44      2.30 o 
  -1   2  13      105.34       99.67      4.03 o 
   0   2  13      239.12      217.47      9.34 o 
   1   2  13      180.46      179.83      6.05 o 
   2   2  13       52.88       55.52      4.25 o 
   3   2  13       96.51       94.72      6.54 o 
   4   2  13       95.00       92.84      5.25 o 
   5   2  13       33.64       29.55      4.45 o 
   6   2  13      111.07      128.91     15.41 o 
 -12   3  13       40.93       41.41      7.00 o 
 -11   3  13       28.62       20.51      4.62 o 
 -10   3  13        7.03       17.69      4.45 o 
  -9   3  13      325.93      323.97      8.91 o 
  -8   3  13       53.05       40.66      4.12 o 
  -7   3  13       19.48       17.60      3.59 o 
  -6   3  13      359.58      337.74      8.04 o 
  -5   3  13       19.33       18.59      2.25 o 
  -4   3  13      214.28      219.88      4.53 o 
  -3   3  13       71.21       57.98      2.58 o 
  -2   3  13      133.61      137.82      6.29 o 
  -1   3  13       79.88       81.45      3.57 o 
   0   3  13       62.13       58.78      3.05 o 
   1   3  13       77.56       68.83      4.14 o 
   2   3  13       75.41       72.46      6.07 o 
   3   3  13       96.20       95.04      5.25 o 
   4   3  13       17.96       26.34      5.84 o 
   5   3  13      171.25      196.06      7.38 o 
   6   3  13       81.50       90.22      5.92 o 
 -12   4  13       16.56       21.42      7.00 o 
 -11   4  13        0.12        2.99      4.45 o 
 -10   4  13       37.01       41.28      4.78 o 
  -9   4  13       97.64       98.27      5.71 o 
  -8   4  13       40.33       39.69      4.37 o 
  -7   4  13       19.98       17.44      3.70 o 
  -6   4  13       18.96       20.75      3.02 o 
  -5   4  13      530.37      504.53      9.86 o 
  -4   4  13      186.10      179.30      4.45 o 
  -3   4  13      230.67      232.07      7.28 o 
  -2   4  13       54.55       53.10      2.24 o 
  -1   4  13        0.70        1.21      2.11 o 
   0   4  13      160.14      150.97      8.73 o 
   1   4  13       80.72       85.56      4.59 o 
   2   4  13      245.84      260.50      7.29 o 
   3   4  13      299.38      282.16      7.84 o 
   4   4  13       25.00       26.75      3.92 o 
   5   4  13       28.11       32.49      4.90 o 
   6   4  13       95.48      118.93      6.58 o 
 -12   5  13       84.89      103.31      6.58 o 
 -11   5  13      160.55      150.81      7.09 o 
 -10   5  13      295.99      304.81      9.23 o 
  -9   5  13      136.74      138.61      6.38 o 
  -8   5  13        2.97        4.88      3.59 o 
  -7   5  13        2.82        4.56      2.94 o 
  -6   5  13       11.98        6.30      2.81 o 
  -5   5  13        0.57        1.15      2.00 o 
  -4   5  13     1006.13      966.45     12.80 o 
  -3   5  13      233.03      237.83      7.88 o 
  -2   5  13      401.03      379.21      5.32 o 
  -1   5  13       13.94       13.05      2.11 o 
   0   5  13        6.20        4.83      2.11 o 
   1   5  13       99.38       98.74      3.82 o 
   2   5  13      305.92      299.82     16.81 o 
   3   5  13        0.88        1.93      3.36 o 
   4   5  13       53.09       57.77      8.17 o 
   5   5  13        6.71        8.75      3.80 o 
 -12   6  13       50.83       67.63      5.77 o 
 -11   6  13       29.05       23.52      4.82 o 
 -10   6  13       31.39       47.90      4.92 o 
  -9   6  13       65.40       54.11      7.47 o 
  -8   6  13      100.96       83.38      5.05 o 
  -7   6  13      278.22      286.97      7.52 o 
  -6   6  13        5.61        5.86      2.66 o 
  -5   6  13       27.76       21.85      2.25 o 
  -4   6  13      886.33      848.65     11.86 o 
  -3   6  13        4.10        2.29      1.74 o 
  -2   6  13       83.93       71.73      2.49 o 
  -1   6  13      201.32      193.04      4.21 o 
   0   6  13       28.79       27.49      2.16 o 
   1   6  13       37.52       42.61      2.59 o 
   2   6  13       52.57       52.46      3.96 o 
   3   6  13       61.43       53.37      6.30 o 
   4   6  13      122.46      135.65      5.94 o 
   5   6  13        0.06        2.22      3.80 o 
 -11   7  13        5.10        7.33      4.45 o 
 -10   7  13       68.52       77.74      5.50 o 
  -9   7  13       35.67       44.47      4.48 o 
  -8   7  13       80.56       71.97      4.97 o 
  -7   7  13       17.06       18.82      4.32 o 
  -6   7  13       16.47       22.79      3.05 o 
  -5   7  13      364.77      372.12      6.40 o 
  -4   7  13       48.41       55.78      2.49 o 
  -3   7  13      208.86      230.16      4.04 o 
  -2   7  13       17.74       16.85      4.08 o 
  -1   7  13       50.15       41.09      6.54 o 
   0   7  13      640.62      648.04     19.14 o 
   1   7  13      209.46      222.06      5.88 o 
   2   7  13        0.70        6.56      2.87 o 
   3   7  13       41.97       30.96      3.60 o 
   4   7  13      113.56      114.39      5.70 o 
   5   7  13        7.62        6.11      3.80 o 
 -11   8  13       55.16       44.76      5.25 o 
 -10   8  13        7.33        3.81      4.25 o 
  -9   8  13       66.70       63.99      4.92 o 
  -8   8  13       27.69       24.65      3.39 o 
  -7   8  13       76.47       73.18      4.02 o 
  -6   8  13       18.12       15.11      4.25 o 
  -5   8  13      130.33      127.42      5.05 o 
  -4   8  13       70.80       62.76      2.43 o 
  -3   8  13       67.89       57.40     12.14 o 
  -2   8  13        6.40        8.25      3.23 o 
  -1   8  13        1.55       -1.40      5.60 o 
   0   8  13       15.67       19.14      6.07 o 
   1   8  13       21.53       26.15      7.00 o 
   2   8  13       45.61       48.56      8.87 o 
   3   8  13       52.30       60.05     10.50 o 
   4   8  13       50.57       47.18      4.02 o 
 -10   9  13       39.89       48.35      5.05 o 
  -9   9  13        1.15        5.84      7.00 o 
  -8   9  13        0.58       -1.03      3.22 o 
  -7   9  13      161.50      150.19      5.09 o 
  -6   9  13        9.47       13.35      2.86 o 
  -5   9  13       21.49       23.14      3.51 o 
  -4   9  13      206.07      230.64      7.92 o 
  -3   9  13       14.51        6.54      4.25 o 
  -2   9  13        2.51        2.38      3.32 o 
  -1   9  13        5.48        9.34      6.54 o 
   0   9  13        6.53       15.41      6.07 o 
   1   9  13       88.70       75.17      7.94 o 
   2   9  13        0.01       -1.40      6.07 o 
   3   9  13       49.45       47.16      7.94 o 
   4   9  13        1.49        3.11      2.92 o 
 -10  10  13        2.10       -5.14      5.14 o 
  -9  10  13        4.95       12.33      4.04 o 
  -8  10  13       13.52        7.36      3.28 o 
  -7  10  13        6.35        6.82      2.86 o 
  -6  10  13        1.22       -2.45      3.83 o 
  -5  10  13      156.71      153.63      4.25 o 
  -4  10  13        1.62        4.18      4.45 o 
  -3  10  13        8.75       12.66      4.45 o 
  -2  10  13        8.42       10.64      4.20 o 
  -1  10  13       46.03       56.49      7.94 o 
   0  10  13       37.49       57.89      7.47 o 
   1  10  13       54.95       60.70      7.94 o 
   2  10  13       22.55       30.35      7.47 o 
   3  10  13       92.77      105.52      9.34 o 
  -9  11  13       12.24       14.47      5.14 o 
  -8  11  13        1.01        2.24      3.25 o 
  -7  11  13        6.94        9.73      2.94 o 
  -6  11  13       72.29       62.61      3.59 o 
  -5  11  13        5.79        6.71      8.40 o 
  -4  11  13        4.50       11.87      4.59 o 
  -3  11  13      107.00      132.38      7.26 o 
  -2  11  13        0.17       -3.41      3.41 o 
  -1  11  13        0.19       -0.47      6.54 o 
   0  11  13        3.41       -6.07      6.07 o 
   1  11  13        2.86        5.14      6.54 o 
   2  11  13       32.04       44.35      8.40 o 
   3  11  13       14.16       31.75      7.94 o 
  -8  12  13       64.55       78.92      5.60 o 
  -7  12  13       25.42       26.80      4.44 o 
  -6  12  13        2.11        2.46      2.10 o 
  -5  12  13        4.87       -1.63      4.95 o 
  -4  12  13        2.83        9.93      4.78 o 
  -3  12  13       78.27       81.37     12.61 o 
  -2  12  13       19.52       11.52      3.77 o 
  -1  12  13        3.70       -2.80      7.00 o 
   0  12  13       42.04       49.49      8.40 o 
   1  12  13       82.31       86.84      9.80 o 
   2  12  13      154.50      184.89     12.61 o 
  -7  13  13       13.00       10.43      3.34 o 
  -6  13  13        5.52        5.14      7.47 o 
  -5  13  13      199.78      203.56     13.07 o 
  -4  13  13       32.73       35.02      7.47 o 
  -3  13  13        6.74        7.94      5.28 o 
  -2  13  13      115.01      129.28      6.92 o 
  -1  13  13        0.83       -1.40      6.54 o 
   0  13  13      256.15      293.21     14.94 o 
  -5  14  13       38.50       42.02      8.40 o 
  -4  14  13        8.13        7.94      7.00 o 
  -3  14  13       45.50       38.77      5.61 o 
 -12   0  14      117.98      138.20      9.80 o 
 -11   0  14       83.88       90.11      8.40 o 
 -10   0  14      174.62      180.22      9.80 o 
  -9   0  14        1.56        3.27      5.14 o 
  -8   0  14      195.19      207.76     10.27 o 
  -7   0  14      332.98      325.89     12.14 o 
  -6   0  14        8.11        5.14      5.14 o 
  -5   0  14      131.74      137.73      7.94 o 
  -4   0  14      302.45      291.80     10.74 o 
  -3   0  14      110.21      107.85      7.47 o 
  -2   0  14      200.71      199.36      8.40 o 
  -1   0  14       37.97       36.42      5.14 o 
   0   0  14      138.42      119.52      7.94 o 
   1   0  14       32.18       26.61      5.14 o 
   2   0  14       23.46       21.01      5.60 o 
   3   0  14        4.98        5.60      5.14 o 
   4   0  14      131.57      136.80      8.87 o 
   5   0  14       89.31       99.91      8.40 o 
 -12   1  14       15.94       13.31      4.95 o 
 -11   1  14       68.19       65.86      5.61 o 
 -10   1  14        0.69        2.11      5.60 o 
  -9   1  14        7.27        5.14      3.96 o 
  -8   1  14      173.59      177.32      6.76 o 
  -7   1  14        0.14        0.71      4.67 o 
  -6   1  14        1.75        5.02      3.45 o 
  -5   1  14        2.80        5.20      3.50 o 
  -4   1  14       96.28       84.06      4.62 o 
  -3   1  14      108.94       94.39      4.95 o 
  -2   1  14      111.31      107.03      5.11 o 
  -1   1  14        1.55        0.93      6.07 o 
   0   1  14        0.13       -1.03      3.12 o 
   1   1  14        8.70        7.24      3.25 o 
   2   1  14      136.35      147.02      6.10 o 
   3   1  14        8.79        5.02      3.45 o 
   4   1  14       16.57       11.03      4.90 o 
   5   1  14       45.46       48.04      7.24 o 
 -12   2  14        0.17       -0.03      4.78 o 
 -11   2  14      130.21      123.13      7.70 o 
 -10   2  14       15.09       17.83      4.45 o 
  -9   2  14       34.24       38.89      4.45 o 
  -8   2  14      331.80      321.07      8.56 o 
  -7   2  14        7.00        4.25      3.97 o 
  -6   2  14      324.84      296.20     10.50 o 
  -5   2  14        4.84        3.74      3.25 o 
  -4   2  14       36.57       47.54      4.90 o 
  -3   2  14      116.43      118.10      5.44 o 
  -2   2  14        0.03        1.55      3.12 o 
  -1   2  14       19.48       10.15      3.25 o 
   0   2  14      325.38      308.96      7.71 o 
   1   2  14      216.31      189.72      6.30 o 
   2   2  14       48.70       46.96      7.70 o 
   3   2  14        5.90        0.64      8.40 o 
   4   2  14       30.56       31.12      4.45 o 
   5   2  14        8.59       12.75      4.25 o 
 -12   3  14       16.19       13.31      5.37 o 
 -11   3  14        3.41       -2.63      4.67 o 
 -10   3  14       13.88       22.62      4.45 o 
  -9   3  14      143.19      147.72      9.80 o 
  -8   3  14       87.23       84.34      4.92 o 
  -7   3  14        0.05       -3.25      3.25 o 
  -6   3  14       34.19       31.75      3.70 o 
  -5   3  14       36.17       44.92      3.92 o 
  -4   3  14      298.79      287.29     10.50 o 
  -3   3  14     1137.26     1066.45     31.28 o 
  -2   3  14      200.88      177.50      5.83 o 
  -1   3  14        8.13        0.44      3.02 o 
   0   3  14       59.15       59.18      4.04 o 
   1   3  14      333.07      318.13      8.17 o 
   2   3  14       38.98       40.99      4.04 o 
   3   3  14        7.68        8.19      3.59 o 
   4   3  14        8.91        9.42      3.92 o 
   5   3  14       49.76       57.20      7.70 o 
 -12   4  14       20.54       20.08      4.95 o 
 -11   4  14       89.60       80.72      5.77 o 
 -10   4  14        3.59       -4.04      4.04 o 
  -9   4  14       39.01       44.05      4.71 o 
  -8   4  14      117.19      121.54      7.70 o 
  -7   4  14        0.05       -2.68      3.25 o 
  -6   4  14        5.55        5.60      3.36 o 
  -5   4  14      167.20      175.83      5.94 o 
  -4   4  14      762.80      716.86     13.49 o 
  -3   4  14        0.00        2.94      2.35 o 
  -2   4  14        9.97        7.25      2.35 o 
  -1   4  14       30.43       30.07      3.15 o 
   0   4  14        0.04        1.40      3.11 o 
   1   4  14       10.86        2.99      3.11 o 
   2   4  14       40.96       45.30      6.77 o 
   3   4  14       68.93       61.92      4.48 o 
   4   4  14       30.31       31.28      4.37 o 
   5   4  14       95.81      109.11      6.10 o 
 -11   5  14        0.00        1.15      4.25 o 
 -10   5  14        1.40       -5.06      7.00 o 
  -9   5  14      187.74      176.42      6.96 o 
  -8   5  14       36.12       35.12      4.37 o 
  -7   5  14       18.14       19.59      3.70 o 
  -6   5  14        5.68        7.35      3.02 o 
  -5   5  14      142.26      130.15     13.54 o 
  -4   5  14       44.26       54.47      3.48 o 
  -3   5  14        0.43       -0.77      2.14 o 
  -2   5  14      468.20      465.69      7.60 o 
  -1   5  14        0.22       -2.14      2.14 o 
   0   5  14        0.37        4.05      2.25 o 
   1   5  14      177.47      171.72      6.04 o 
   2   5  14      202.99      201.21      7.94 o 
   3   5  14       99.85       95.45      5.50 o 
   4   5  14       13.52       11.54      4.04 o 
   5   5  14       12.21        8.12      4.14 o 
 -11   6  14       12.27        3.86      4.45 o 
 -10   6  14       67.50       54.86      5.05 o 
  -9   6  14        0.06       -6.77      8.40 o 
  -8   6  14      115.26      120.39      6.05 o 
  -7   6  14      108.59      102.36      5.16 o 
  -6   6  14      395.88      400.71      9.20 o 
  -5   6  14        9.09        7.96      6.77 o 
  -4   6  14      231.97      227.98      5.02 o 
  -3   6  14      195.25      211.21      4.61 o 
  -2   6  14      129.95      134.14      3.67 o 
  -1   6  14       35.44       38.70      2.28 o 
   0   6  14       12.07        7.12      2.16 o 
   1   6  14       25.79       27.70      3.24 o 
   2   6  14        0.08        4.89      5.84 o 
   3   6  14       91.33      105.93      5.26 o 
   4   6  14       78.66       79.34      4.92 o 
 -11   7  14        2.26        2.21      4.71 o 
 -10   7  14        0.04        3.81      4.04 o 
  -9   7  14        0.02       -0.83      3.70 o 
  -8   7  14        7.76        7.74      3.80 o 
  -7   7  14        1.28       -3.36      3.36 o 
  -6   7  14      134.12      119.94     10.50 o 
  -5   7  14        1.32        3.32      2.16 o 
  -4   7  14        0.12       -1.45      1.85 o 
  -3   7  14       81.14       87.45      3.02 o 
  -2   7  14        0.60        1.87      5.14 o 
  -1   7  14       25.95       43.89      7.00 o 
   0   7  14        2.19        1.14      4.67 o 
   1   7  14       57.06       55.82      2.62 o 
   2   7  14       19.27       13.46      4.20 o 
   3   7  14        3.29        3.27      3.18 o 
   4   7  14        2.99       -3.60      3.60 o 
 -10   8  14       39.46       54.77      5.26 o 
  -9   8  14      152.11      152.56     15.17 o 
  -8   8  14        0.09        0.04      3.80 o 
  -7   8  14       23.90       23.39      4.44 o 
  -6   8  14       46.86       41.59      3.66 o 
  -5   8  14        1.62        2.24      2.51 o 
  -4   8  14       32.46       39.40      3.50 o 
  -3   8  14       98.39       82.17      7.94 o 
  -2   8  14        1.48        2.33      6.07 o 
  -1   8  14       19.86       28.95      6.54 o 
   0   8  14        0.00       -3.27      5.60 o 
   1   8  14        2.35        2.33      6.54 o 
   2   8  14        3.13        2.36      2.20 o 
   3   8  14        8.83        7.92      2.96 o 
 -10   9  14       62.66       56.74      5.60 o 
  -9   9  14       13.08       11.55      4.44 o 
  -8   9  14      161.49      164.57      6.56 o 
  -7   9  14       57.36       54.46      3.96 o 
  -6   9  14       10.32        8.40      2.88 o 
  -5   9  14       76.67       85.46      3.07 o 
  -4   9  14        6.78        7.00      6.54 o 
  -3   9  14      146.66      146.60      9.80 o 
  -2   9  14        0.15       -3.27      6.07 o 
  -1   9  14       27.92       18.21      6.54 o 
   0   9  14      126.33      121.86      9.34 o 
   1   9  14      108.70      111.12      9.34 o 
   2   9  14       18.45       31.28      7.94 o 
   3   9  14       55.84       70.03      8.40 o 
  -9  10  14       76.87       86.20      5.35 o 
  -8  10  14       33.91       30.38      3.96 o 
  -7  10  14      496.68      464.56     10.32 o 
  -6  10  14       54.60       49.51      3.34 o 
  -5  10  14        3.64        0.47      6.54 o 
  -4  10  14       56.52       50.42      7.94 o 
  -3  10  14       16.21       17.27      7.00 o 
  -2  10  14        1.47        8.87      7.00 o 
  -1  10  14       24.80       25.21      6.54 o 
   0  10  14       50.99       68.63      8.40 o 
   1  10  14       31.02       35.02      7.94 o 
   2  10  14       37.06       26.61      7.47 o 
  -8  11  14        7.20        7.92      4.20 o 
  -7  11  14       24.98       34.29      3.66 o 
  -6  11  14      164.44      144.97      4.63 o 
  -5  11  14      108.12      106.45      9.34 o 
  -4  11  14        2.34       -5.60      6.54 o 
  -3  11  14       11.84       -4.67      6.07 o 
  -2  11  14       27.32       15.41      7.47 o 
  -1  11  14       10.53       18.68      7.47 o 
   0  11  14        0.65       -0.93      7.00 o 
   1  11  14        0.05        2.33      7.00 o 
  -7  12  14        4.24        1.40      3.27 o 
  -6  12  14        9.87       17.74      7.94 o 
  -5  12  14        6.34       14.94      7.47 o 
  -4  12  14        0.08       -6.07      6.54 o 
  -3  12  14       39.10       33.15      7.47 o 
  -2  12  14       50.47       49.49      7.94 o 
  -1  12  14       90.13       80.30      9.34 o 
   0  12  14      109.87      136.80     10.74 o 
  -2  13  14        0.30       -3.27      7.47 o 
  -1  13  14       26.20       26.61      7.94 o 
 -12   1  15       65.55       78.95      6.25 o 
 -11   1  15        0.76        4.25      4.45 o 
 -10   1  15        3.44        6.54      4.29 o 
  -9   1  15       23.17       15.28      5.60 o 
  -8   1  15      200.49      192.49      7.09 o 
  -7   1  15      214.03      195.53      6.76 o 
  -6   1  15      118.27      105.23      5.44 o 
  -5   1  15      136.66      139.41      6.77 o 
  -4   1  15      278.45      264.65      7.57 o 
  -3   1  15      280.34      268.42      7.42 o 
  -2   1  15      113.48       99.85     10.27 o 
  -1   1  15        4.77        4.44      3.30 o 
   0   1  15        9.29        8.49      3.45 o 
   1   1  15      135.85      155.84      6.25 o 
   2   1  15       54.47       48.26      4.45 o 
   3   1  15       37.89       35.77      5.14 o 
   4   1  15        9.21       13.54      4.29 o 
 -12   2  15       10.50        4.20      4.62 o 
 -11   2  15       10.78       17.00      4.78 o 
 -10   2  15       14.82       17.05      4.45 o 
  -9   2  15      137.76      146.05      6.91 o 
  -8   2  15       45.42       36.04      4.25 o 
  -7   2  15       55.35       54.10      4.45 o 
  -6   2  15      402.28      388.25     18.91 o 
  -5   2  15      376.19      323.52      8.23 o 
  -4   2  15      587.91      565.92     11.54 o 
  -3   2  15       17.64       16.29      3.45 o 
  -2   2  15      107.52       91.49      5.37 o 
  -1   2  15      187.66      176.34      6.05 o 
   0   2  15      397.07      392.42      9.23 o 
   1   2  15      151.45      143.33      5.92 o 
   2   2  15      248.50      263.36      7.71 o 
   3   2  15        1.88       -1.83      3.59 o 
   4   2  15       18.35       22.66      4.45 o 
 -11   3  15       27.63       28.38      4.92 o 
 -10   3  15        0.52        2.59      4.25 o 
  -9   3  15       10.11       16.13      4.25 o 
  -8   3  15       84.90       94.83      5.44 o 
  -7   3  15        0.29        2.67      3.45 o 
  -6   3  15       93.01       90.27      5.14 o 
  -5   3  15      206.00      200.56      6.71 o 
  -4   3  15      685.56      703.83     13.52 o 
  -3   3  15        9.31        5.32      7.24 o 
  -2   3  15        4.03        1.70      3.02 o 
  -1   3  15        3.41        3.34      3.25 o 
   0   3  15      137.94      131.26      5.71 o 
   1   3  15       11.14       14.40      3.59 o 
   2   3  15      248.17      269.97      9.34 o 
   3   3  15        3.38        3.10      3.59 o 
   4   3  15        0.30       -1.36      5.14 o 
 -11   4  15        0.74        3.20      4.45 o 
 -10   4  15       19.75       13.65      4.25 o 
  -9   4  15        0.03        0.68      3.92 o 
  -8   4  15      212.90      219.01      7.51 o 
  -7   4  15        7.16        0.44      3.25 o 
  -6   4  15       21.24       21.94      3.70 o 
  -5   4  15        6.90        8.20      3.50 o 
  -4   4  15      419.00      400.39      9.17 o 
  -3   4  15       37.52       27.90      4.20 o 
  -2   4  15       40.61       36.42      3.70 o 
  -1   4  15       46.01       51.79      4.67 o 
   0   4  15       14.99       14.71      3.45 o 
   1   4  15        0.16       -1.20      3.36 o 
   2   4  15       34.27       25.83      4.04 o 
   3   4  15        0.06        7.90      3.70 o 
   4   4  15      112.71      111.30      7.47 o 
 -11   5  15       43.43       43.22      5.25 o 
 -10   5  15      144.02      145.33      6.91 o 
  -9   5  15       16.93       14.16      4.04 o 
  -8   5  15       14.81       13.62      3.70 o 
  -7   5  15       18.27        9.70      3.70 o 
  -6   5  15        0.04       -2.67      4.20 o 
  -5   5  15        1.25        3.92      3.11 o 
  -4   5  15       55.46       48.27      3.80 o 
  -3   5  15       68.28       75.14      6.77 o 
  -2   5  15        0.44        0.64      2.82 o 
  -1   5  15       14.99       14.37      3.11 o 
   0   5  15        0.09       -1.04      3.18 o 
   1   5  15      184.04      192.51      6.48 o 
   2   5  15        3.94        4.14      3.50 o 
   3   5  15       11.85       15.38      3.80 o 
 -11   6  15       78.27      101.19      7.00 o 
 -10   6  15        8.49        2.69      4.67 o 
  -9   6  15       10.90       14.90      4.14 o 
  -8   6  15        1.08       -1.42      7.00 o 
  -7   6  15        0.03        0.04      3.45 o 
  -6   6  15       13.16        9.76      3.45 o 
  -5   6  15       69.52       74.92      4.58 o 
  -4   6  15        4.98        8.50      3.11 o 
  -3   6  15       99.17       95.64      5.30 o 
  -2   6  15      258.88      260.74      9.85 o 
  -1   6  15        6.70        5.62      2.16 o 
   0   6  15        0.53       -0.33      2.88 o 
   1   6  15      225.23      212.81      6.38 o 
   2   6  15       72.71       64.96      4.31 o 
   3   6  15        7.70        1.14      3.53 o 
 -10   7  15        5.41        1.51      4.25 o 
  -9   7  15      148.64      134.52     11.21 o 
  -8   7  15       90.26       96.04      5.71 o 
  -7   7  15       40.80       35.67      4.14 o 
  -6   7  15      558.67      561.00     22.18 o 
  -5   7  15       50.35       50.88      3.60 o 
  -4   7  15       59.06       63.49      5.72 o 
  -3   7  15      148.99      171.17      3.82 o 
  -2   7  15        6.54        2.80      6.07 o 
  -1   7  15      142.05      135.40     10.27 o 
   0   7  15       10.12       11.36      2.80 o 
   1   7  15       18.54       13.23      2.96 o 
   2   7  15       99.02      113.58      5.16 o 
   3   7  15      178.46      182.76      6.36 o 
 -10   8  15       47.90       54.88      5.16 o 
  -9   8  15       10.89        3.92      3.88 o 
  -8   8  15       10.70        6.50      7.24 o 
  -7   8  15        2.72       -3.53      3.53 o 
  -6   8  15        4.57       -0.37      3.97 o 
  -5   8  15       51.15       46.71      6.77 o 
  -4   8  15        3.66        6.36      2.18 o 
  -3   8  15        2.34        6.54      6.07 o 
  -2   8  15      207.92      204.96     11.67 o 
  -1   8  15      213.47      211.97     12.14 o 
   0   8  15       49.98       39.22      7.47 o 
   1   8  15      108.13      114.85      9.80 o 
   2   8  15      176.65      171.35     11.67 o 
  -9   9  15       25.50       48.63      4.92 o 
  -8   9  15        1.81        8.46     10.04 o 
  -7   9  15       23.01       15.14      3.53 o 
  -6   9  15       34.94       41.93      3.66 o 
  -5   9  15       20.39       14.01      6.54 o 
  -4   9  15        0.06       -3.74      6.07 o 
  -3   9  15       56.56       59.76      7.94 o 
  -2   9  15       83.02       91.51      8.87 o 
  -1   9  15       43.85       37.35      7.47 o 
   0   9  15       14.39       13.54      7.00 o 
   1   9  15      111.79      104.12      9.34 o 
   2   9  15        0.01       -7.00      7.00 o 
  -8  10  15        1.19        3.15      3.53 o 
  -7  10  15       29.09       23.53      5.84 o 
  -6  10  15        1.52       -0.87      2.60 o 
  -5  10  15        3.79        1.87      6.54 o 
  -4  10  15        8.03       11.67      6.54 o 
  -3  10  15        8.88       14.01      7.00 o 
  -2  10  15        0.00       -0.93      6.54 o 
  -1  10  15       13.59       20.08      7.47 o 
   0  10  15        3.40       -6.54      6.54 o 
   1  10  15      107.14      115.32     10.27 o 
  -7  11  15       10.11       18.85      6.07 o 
  -6  11  15       65.54       56.49      8.40 o 
  -5  11  15      202.90      244.65     13.07 o 
  -4  11  15       55.71       58.83      7.94 o 
  -3  11  15        8.86        1.40      6.54 o 
  -2  11  15        3.69       16.81      7.47 o 
  -1  11  15        5.26       12.61      7.00 o 
   0  11  15      173.54      162.48     12.61 o 
  -5  12  15        4.52        9.80      7.47 o 
  -4  12  15        2.06        9.34      7.47 o 
  -3  12  15       21.19       17.27      7.94 o 
  -2  12  15       84.81       91.04      9.80 o 
 -11   0  16       28.33       27.55      7.00 o 
 -10   0  16       71.53       76.57      7.94 o 
  -9   0  16       70.25       84.04      7.94 o 
  -8   0  16       60.38       55.09      7.00 o 
  -7   0  16      139.87      154.07      8.87 o 
  -6   0  16      141.77      148.94      8.87 o 
  -5   0  16       69.93       67.23      6.54 o 
  -4   0  16      155.18      146.60      8.87 o 
  -3   0  16      633.80      620.96     17.74 o 
  -2   0  16       31.24       21.48      5.60 o 
  -1   0  16       76.62       75.17      6.54 o 
   0   0  16      111.38       78.44      7.00 o 
   1   0  16       51.42       51.36      6.54 o 
   2   0  16       10.03        4.67      5.14 o 
   3   0  16        3.87        6.54      5.60 o 
 -11   1  16       14.62       18.21      4.95 o 
 -10   1  16       53.24       46.27      5.37 o 
  -9   1  16       29.98       37.87      4.62 o 
  -8   1  16        9.54        8.87      3.79 o 
  -7   1  16       25.85       23.69      3.96 o 
  -6   1  16       17.83       14.39      3.79 o 
  -5   1  16       10.27        6.87      3.45 o 
  -4   1  16       47.49       42.53      4.12 o 
  -3   1  16      102.04      100.50      6.54 o 
  -2   1  16       38.13       37.86      4.12 o 
  -1   1  16      191.71      191.93      7.24 o 
   0   1  16       31.88       39.40      5.84 o 
   1   1  16      130.04      126.28      6.54 o 
   2   1  16       95.49      106.09      5.58 o 
   3   1  16        9.86       -0.47      6.54 o 
 -11   2  16       26.64       20.26      4.92 o 
 -10   2  16        0.11       -4.17      4.25 o 
  -9   2  16       37.73       29.44      4.78 o 
  -8   2  16       13.82       12.72      3.92 o 
  -7   2  16       21.38       23.35      4.44 o 
  -6   2  16        2.53        6.45      4.20 o 
  -5   2  16        1.39       -0.44      3.25 o 
  -4   2  16       24.02       29.29      3.92 o 
  -3   2  16       19.62       23.80      3.79 o 
  -2   2  16       32.17       34.91      3.92 o 
  -1   2  16        0.82       -3.25      3.25 o 
   0   2  16      153.89      155.84      6.25 o 
   1   2  16       43.44       44.47      7.47 o 
   2   2  16        0.12        2.70      3.79 o 
   3   2  16        0.46        0.35      3.79 o 
 -11   3  16      126.02      123.44      7.09 o 
 -10   3  16       20.42       28.90      4.71 o 
  -9   3  16       29.29       20.18      5.84 o 
  -8   3  16       12.68        4.81      3.70 o 
  -7   3  16       51.42       51.11      4.59 o 
  -6   3  16       85.19       78.26      4.92 o 
  -5   3  16      171.54      146.62      6.25 o 
  -4   3  16      277.61      279.44     20.08 o 
  -3   3  16       28.49       26.50      3.70 o 
  -2   3  16        3.03        0.12      3.25 o 
  -1   3  16      168.15      160.09      6.17 o 
   0   3  16        3.31        1.27      4.20 o 
   1   3  16       66.67       66.95      5.14 o 
   2   3  16      207.06      213.24      7.38 o 
   3   3  16      142.20      127.25      9.34 o 
 -10   4  16       52.97       55.82      5.38 o 
  -9   4  16        0.58       -1.77      7.70 o 
  -8   4  16       69.17       51.74      4.71 o 
  -7   4  16        3.33        7.00      3.59 o 
  -6   4  16       44.82       48.67      4.44 o 
  -5   4  16       60.28       62.44      4.48 o 
  -4   4  16       61.87       51.08      4.44 o 
  -3   4  16       85.35       74.37      4.59 o 
  -2   4  16       66.09       65.36      4.23 o 
  -1   4  16        0.95       -3.27      3.50 o 
   0   4  16        2.16        3.54      3.45 o 
   1   4  16        2.85        0.66      3.45 o 
   2   4  16        0.53        1.40      3.70 o 
 -10   5  16        6.42        6.64      4.37 o 
  -9   5  16        3.03       -0.15      4.04 o 
  -8   5  16        0.06       -1.14      3.70 o 
  -7   5  16        9.97        5.83      3.70 o 
  -6   5  16       59.01       67.87      6.54 o 
  -5   5  16        1.40        1.87      3.45 o 
  -4   5  16      234.61      216.03      6.72 o 
  -3   5  16       58.47       66.84      4.23 o 
  -2   5  16       19.16       21.68      3.53 o 
  -1   5  16       75.66       66.34      4.31 o 
   0   5  16      415.79      435.61      9.87 o 
   1   5  16        1.18        1.73      3.53 o 
   2   5  16        0.61        1.33      3.36 o 
 -10   6  16      157.40      167.35      7.38 o 
  -9   6  16       54.48       65.68      5.05 o 
  -8   6  16       82.85       77.60      5.05 o 
  -7   6  16      246.08      251.42      7.74 o 
  -6   6  16       35.05       28.83      3.88 o 
  -5   6  16        4.85        6.31      3.97 o 
  -4   6  16       22.09       27.08      3.53 o 
  -3   6  16        2.17        6.09      3.97 o 
  -2   6  16        1.70        2.36      2.88 o 
  -1   6  16       67.66       70.66     10.74 o 
   0   6  16      167.64      185.68      5.94 o 
   1   6  16        0.16        4.97      3.24 o 
   2   6  16        1.31        3.19      3.53 o 
  -9   7  16       49.29       51.51      4.92 o 
  -8   7  16       64.19       63.75      4.82 o 
  -7   7  16       45.58       47.16      4.23 o 
  -6   7  16       20.83       17.38      3.60 o 
  -5   7  16       30.48       21.17      3.30 o 
  -4   7  16      144.76      131.16      4.80 o 
  -3   7  16        5.71        6.76      2.69 o 
  -2   7  16       26.73       21.94      6.54 o 
  -1   7  16       40.98       55.56      7.47 o 
   0   7  16        4.32        4.67      6.07 o 
   1   7  16       16.22       18.14      3.74 o 
  -9   8  16      103.42      113.23      6.28 o 
  -8   8  16       36.37       34.84      4.44 o 
  -7   8  16       38.06       40.56      4.23 o 
  -6   8  16      152.38      158.60      6.01 o 
  -5   8  16        0.77        0.14      2.88 o 
  -4   8  16        0.13        5.14      6.54 o 
  -3   8  16        6.72        9.80      6.54 o 
  -2   8  16        1.51       -3.74      6.07 o 
  -1   8  16       42.12       50.89      7.94 o 
   0   8  16      155.78      169.95     11.67 o 
   1   8  16        5.77        5.14      6.54 o 
  -8   9  16        5.70        4.20      3.53 o 
  -7   9  16        5.20       11.05      3.97 o 
  -6   9  16        5.50        4.40      7.24 o 
  -5   9  16      139.41      139.60     10.74 o 
  -4   9  16       27.03       20.08      7.00 o 
  -3   9  16        0.93       -3.74      6.54 o 
  -2   9  16       50.31       51.36      8.40 o 
  -1   9  16       63.36       61.63      8.40 o 
   0   9  16      103.79      103.18      9.34 o 
  -7  10  16        0.42       -1.87      2.96 o 
  -6  10  16      192.79      211.97     13.07 o 
  -5  10  16       12.11        9.34      7.47 o 
  -4  10  16        0.90        2.80      7.00 o 
  -3  10  16        0.43        0.47      7.00 o 
  -2  10  16       12.30       12.14      7.00 o 
  -1  10  16      105.87       86.84      9.34 o 
  -5  11  16       35.14       30.81      8.40 o 
  -4  11  16       24.93       34.08      7.94 o 
  -3  11  16        6.89        6.54      7.00 o 
 -10   1  17        2.52        1.54      4.45 o 
  -9   1  17       11.01       15.41      4.29 o 
  -8   1  17       92.04       89.33      5.44 o 
  -7   1  17        0.10        2.07      3.79 o 
  -6   1  17       91.10       87.26      5.11 o 
  -5   1  17        0.41        5.79      3.79 o 
  -4   1  17       37.24       33.67      4.12 o 
  -3   1  17       43.95       41.94      7.24 o 
  -2   1  17        6.13        9.54      4.67 o 
  -1   1  17        2.96        6.80      4.67 o 
   0   1  17        1.24        3.61      3.79 o 
   1   1  17      234.10      246.62      7.90 o 
   2   1  17      121.10      125.87      7.24 o 
 -10   2  17       12.59        1.63      6.07 o 
  -9   2  17        0.29       -0.24      4.12 o 
  -8   2  17       80.26       88.46      7.47 o 
  -7   2  17        0.01       -3.59      3.59 o 
  -6   2  17      257.44      276.95      8.08 o 
  -5   2  17      135.35      125.82      7.00 o 
  -4   2  17        2.14        1.91      3.59 o 
  -3   2  17      212.45      227.25     11.67 o 
  -2   2  17      216.81      218.98      7.05 o 
  -1   2  17        3.86        8.87      3.59 o 
   0   2  17      144.55      133.36      6.38 o 
   1   2  17        1.89        2.67      3.59 o 
 -10   3  17       98.97       87.76      6.05 o 
  -9   3  17       30.93       41.77      4.92 o 
  -8   3  17        1.34        5.54      3.92 o 
  -7   3  17       12.49        9.34      3.92 o 
  -6   3  17       21.20       15.54      3.92 o 
  -5   3  17       11.88       12.32      3.97 o 
  -4   3  17       11.00       11.46      3.59 o 
  -3   3  17      172.18      159.06      6.17 o 
  -2   3  17        1.85       -1.27      3.36 o 
  -1   3  17       17.28       20.48      3.70 o 
   0   3  17       30.11       28.66      4.04 o 
   1   3  17       70.81       93.46      5.38 o 
 -10   4  17       28.41       33.62      5.05 o 
  -9   4  17        0.39       -0.19      3.92 o 
  -8   4  17       49.71       54.89      4.82 o 
  -7   4  17        0.03       -3.45      3.45 o 
  -6   4  17       21.33       17.62      3.80 o 
  -5   4  17       25.28       25.02      4.04 o 
  -4   4  17       49.03       46.60      4.14 o 
  -3   4  17        9.72        9.47      3.45 o 
  -2   4  17       43.82       45.59      4.14 o 
  -1   4  17        9.17        8.51      3.70 o 
   0   4  17        0.24        1.58      3.70 o 
   1   4  17       14.82       21.96      4.67 o 
  -9   5  17        1.86        1.73      3.92 o 
  -8   5  17        2.60        2.17      4.44 o 
  -7   5  17        0.03        5.29      4.67 o 
  -6   5  17      171.68      178.48      6.72 o 
  -5   5  17        1.86        1.27      3.45 o 
  -4   5  17       12.89       15.41      3.53 o 
  -3   5  17        0.08        1.07      3.50 o 
  -2   5  17       12.65       18.11      3.53 o 
  -1   5  17       54.89       53.14      4.67 o 
   0   5  17        1.85        0.72      3.45 o 
   1   5  17        0.27       -3.45      3.45 o 
  -9   6  17       26.27       20.92      4.59 o 
  -8   6  17       21.22       31.50      4.37 o 
  -7   6  17       22.90       24.25      4.04 o 
  -6   6  17        7.19       12.02      3.80 o 
  -5   6  17      280.59      264.68     10.27 o 
  -4   6  17       26.76       31.98      3.66 o 
  -3   6  17       75.39       91.79      4.66 o 
  -2   6  17       14.00       16.60      3.24 o 
  -1   6  17        0.01       -0.47      2.92 o 
   0   6  17       21.36       31.20      3.66 o 
  -8   7  17       15.44       13.54      7.24 o 
  -7   7  17       73.54       82.46      5.01 o 
  -6   7  17       83.55       72.17      4.66 o 
  -5   7  17        2.94        2.80      4.20 o 
  -4   7  17       31.65       33.13      3.30 o 
  -3   7  17       35.51       44.62      4.20 o 
  -2   7  17        0.86        6.54      6.54 o 
  -1   7  17      166.77      173.68     11.67 o 
   0   7  17       12.29       25.21      7.00 o 
  -7   8  17        1.86        4.73      3.60 o 
  -6   8  17        0.09       -1.10      3.24 o 
  -5   8  17       21.26       22.26      2.99 o 
  -4   8  17        6.75       -6.54      6.54 o 
  -3   8  17        0.02        4.67      7.00 o 
  -2   8  17        2.98        7.47      7.00 o 
  -1   8  17        6.17        8.40      7.00 o 
  -6   9  17       48.66       52.91      3.44 o 
  -5   9  17       21.15        6.07      7.00 o 
  -4   9  17       28.17       21.48      7.47 o 
  -3   9  17        0.12        2.80      6.54 o 
  -9   0  18       37.90       32.68      7.00 o 
  -8   0  18       29.60       37.82      6.54 o 
  -7   0  18        7.43        4.20      5.60 o 
  -6   0  18        4.18        5.14      5.60 o 
  -5   0  18      441.76      444.94     14.94 o 
  -4   0  18       16.76        8.87      5.14 o 
  -3   0  18       84.31       69.10      7.00 o 
  -2   0  18       17.75       16.34      5.60 o 
  -1   0  18      287.14      346.90     13.07 o 
   0   0  18       78.22       81.71      7.47 o 
  -9   1  18       45.01       39.70      6.07 o 
  -8   1  18       14.76       15.87      4.25 o 
  -7   1  18       10.01        5.78      6.30 o 
  -6   1  18      204.77      194.79      7.24 o 
  -5   1  18       28.54       27.76      4.12 o 
  -4   1  18       43.76       42.24      4.45 o 
  -3   1  18        5.87        5.70      3.79 o 
  -2   1  18        0.07       -0.18      3.79 o 
  -1   1  18        1.51        4.06      3.79 o 
   0   1  18        0.84        6.30      3.92 o 
  -9   2  18        0.00        2.39      4.44 o 
  -8   2  18        2.35        7.41      4.44 o 
  -7   2  18       19.60       20.19      4.25 o 
  -6   2  18       64.98       69.03      4.92 o 
  -5   2  18        1.77       -3.79      3.79 o 
  -4   2  18       35.81       34.34      5.84 o 
  -3   2  18       35.60       34.35      4.25 o 
  -2   2  18       92.95       93.12      6.07 o 
  -1   2  18       35.99       42.74      4.44 o 
   0   2  18        3.60        6.50      3.79 o 
  -8   3  18        4.54        6.13      4.12 o 
  -7   3  18        5.46       -2.10      3.63 o 
  -6   3  18      141.25      169.48      6.84 o 
  -5   3  18       30.99       39.33      4.37 o 
  -4   3  18       91.07       70.03      5.05 o 
  -3   3  18       26.44       24.83      4.04 o 
  -2   3  18        6.88        2.88      3.70 o 
  -1   3  18        4.08        4.45      3.70 o 
   0   3  18        5.24       13.07      5.14 o 
  -8   4  18       12.12       15.04      4.37 o 
  -7   4  18       34.39       27.45      4.37 o 
  -6   4  18       18.96       22.16      4.04 o 
  -5   4  18      139.06      162.50      6.62 o 
  -4   4  18      143.37      152.79      6.28 o 
  -3   4  18        5.72        3.23      3.70 o 
  -2   4  18      174.31      201.99      6.96 o 
  -1   4  18       21.42       26.82      3.88 o 
  -8   5  18       19.42       13.70      4.37 o 
  -7   5  18       24.31       21.80      4.14 o 
  -6   5  18       58.45       53.61      4.58 o 
  -5   5  18        4.55       -0.42      3.45 o 
  -4   5  18      118.84      122.03      6.30 o 
  -3   5  18       35.61       34.37      3.88 o 
  -2   5  18       17.65       12.72      3.53 o 
  -1   5  18       15.44       21.19      3.88 o 
  -7   6  18       75.19       86.08      5.26 o 
  -6   6  18        3.38        5.62      4.20 o 
  -5   6  18       11.36       13.95      4.90 o 
  -4   6  18       11.79       17.53      6.54 o 
  -3   6  18       82.45       70.76      8.64 o 
  -2   6  18       91.50       98.57      5.01 o 
  -5   7  18        5.83       10.09      3.30 o 
  -4   7  18      131.54      131.90      5.23 o 
  -7   1  19        0.32       -1.21      4.12 o 
  -6   1  19      269.51      260.62      8.25 o 
  -5   1  19       57.21       61.12      5.11 o 
  -4   1  19       22.19       23.34      4.29 o 
  -3   1  19        7.52       17.90      4.12 o 
  -7   2  19       61.13       62.90      5.25 o 
  -6   2  19        2.90        8.91      4.12 o 
  -5   2  19       33.76       20.48      4.44 o 
  -4   2  19        6.86       12.30      5.84 o 
  -3   2  19       19.62       25.53      4.25 o 
  -6   3  19        2.47        1.64      4.12 o 
  -5   3  19       32.84       31.58      8.17 o 
  -4   3  19      110.30       98.67      5.92 o 
                                                 
